# Supplementary material for: Intra-crystalline protein diagenesis (IcPD) in Patella vulgata. Part I: Isolation and testing of the closed system
Source: Quat Geochronol. 2013 Apr;16:144–57. doi: 10.1016/j.quageo.2012.03.016 (PMC3743299; doi:10.1016/j.quageo.2012.03.016)
Supplement: Supplementary file 1 [file mmc1.xls]

## Sheet: Bleaching tests
	Concentration (pmol/mg)										D/L values
SampleName	Asx	Glx	Ser	Gly	Ala	Val	Phe	Leu	Ile		Asx	Glx	Ser	Ala	Val	Bleached (B)/Unbleached (U)	Bulk/rim	Size fraction	THAA (H) / FAA (F)	Hydrolysis time (h)	Bleaching time (h)
BPa64fbF	86.8059	25.3265	28.0033	52.0248	38.5495	9.17968	12.1652	12.5486	6.64134		0.235675	0.15937	0	0.172179	0	U	Bulk	f	F		0
BPa64fbH*	4939.36	1255.19	1433.39	2403.78	1225.45	830.409	391.047	863.406	615.513		0.143956	0.060794	0.0171915	0.0499168	0.0155704	U	Bulk	f	H	24	0
BPa65fbF	128.217	28.3382	29.1767	70.4503	38.5954	9.38923	16.6821	12.9455	9.05787		0.465051	0.214774	0	0.163223	0	U	Bulk	f	F		0
BPa65fbH*	4566.86	1343.83	1424.14	2105.57	1283.2	895.012	429.616	947.851	663.413		0.150055	0.0619732	0.0177176	0.0469622	0.0160339	U	Bulk	f	H	24	0
BPa66fbF	81.4771	20.0724	24.0388	21.4311	33.9697	8.32539	8.47655	11.2345	5.96777		n.d.	0.105191	0	0.188505	0	U	Bulk	f	F		0
BPa66fbH*	4931.89	1452.5	1564.12	2529.01	1360.8	945.302	456.61	1018.35	701.827		0.148205	0.0610346	0.0172771	0.0491926	0.0152468	U	Bulk	f	H	24	0
BPa67mbF	70.0641	20.7743	19.686	76.1668	31.802	7.22176	8.24278	10.0659	7.05341		0.200947	0.178318	0	0.17904	0	U	Bulk	m	F		0
BPa67mbH*	4796.38	1354.66	1501.7	2534.68	1332.34	909.282	433.722	966.693	678.98		0.151851	0.0624993	0.0178316	0.0505602	0.0152617	U	Bulk	m	H	24	0
BPa68mbF	114.1	22.4937	26.054	87.6602	37.8545	7.76426	8.67782	10.6857	7.48796		n.d.	0.201568	0	0.199689	0	U	Bulk	m	F		0
BPa68mbH*	4987.06	1320.69	1464.67	2363.79	1276.75	872.397	411.08	900.385	647.017		0.151609	0.0592738	0.0176398	0.0476972	0.0153949	U	Bulk	m	H	24	0
BPa69mbF	92.6411	15.6478	18.8717	79.9392	27.9267	5.94278	8.86725	8.54858	7.12212		n.d.	0.263921	0	0.178563	n.d.	U	Bulk	m	F		0
BPa69mbH*	5867.79	1410.82	1640.42	2563.93	1352.03	923.824	427.834	956.386	687.449		0.146424	0.0596554	0.0159763	0.0449959	0.0133187	U	Bulk	m	H	24	0
BPa70cbF	48.7165	6.97298	11.5168	45.1637	15.6777	3.0728	5.79236	4.21193	4.29694		n.d.	0.286572	0	0.201209	n.d.	U	Bulk	c	F		0
BPa70cbH*	23337.6	4173.42	5752.79	8374.23	4041.62	2788.89	1141.13	2510.47	1959.92		0.148028	0.0520103	0.0178015	0.0404074	0.014235	U	Bulk	c	H	24	0
BPa71cbF	37.6954	7.96511	7.38755	52.004	21.7963	3.91691	16.6728	3.03888	4.5071		0.373043	0.425005	0	n.d.	n.d.	U	Bulk	c	F		0
BPa71cbH*	8105.63	1749.61	2199.51	3347.12	1710.15	1170.04	516.179	1124.43	842.439		0.152954	0.0567696	0.0187463	0.0470046	0.0158491	U	Bulk	c	H	24	0
BPa72cbF	27.9053	8.82693	15.1252	36.1799	15.7058	6.14684	9.48301	10.4814	6.38528		0	0.171604	0	0.147014	0.285249	U	Bulk	c	F		0
BPa72cbH*	13012.8	2499.73	3297.99	5002.04	2409.59	1656.48	699.157	1551.94	1197.37		0.152482	0.0552643	0.0166904	0.037275	0.0139113	U	Bulk	c	H	24	0
UPr01mbH*	35440.2	4081.85	5547.84	6928.64	3333.34	2515.78	876.016	2175.4	1824.01		0.0971337	0.0891024	0.0321483	0.0462843	0.0100241	U	Rim	m	H	24	0
UPr02mbH*	26134.8	2775.75	4112.06	5440.55	2545.88	1885.17	635.853	1593.99	1340.97		0.0896307	0.0462504	0.0186007	0.0348382	0.0155835	U	Rim	m	H	24	0
UPr03mbH*	24919	2687.83	3907.12	5051.98	2422.35	1825.26	638.123	1467.58	1293.36		0.0906923	0.0482606	0.0161734	0.0323626	0.0151547	U	Rim	m	H	24	0
BPa55fbF	4.76713	0.869303	1.48232	20.4181	2.37465	1.48809	3.9499	0	2.60082		n.d.	n.d.	n.d.	n.d.	n.d.	B	Bulk	f	F		8
BPa55fbH*	1773.15	409.101	490.992	908.584	402.71	286.837	148.95	326.282	222.91		0.143309	0.0480892	0.0601766	0.0366576	0.0217475	B	Bulk	f	H	24	8
BPa56fbF	6.3845	1.06039	3.19121	30.4142	21.3532	2.47711	5.57026	0	4.78526		0	n.d.	n.d.	n.d.	n.d.	B	Bulk	f	F		8
BPa56fbH*	1934.17	453.042	588.204	1055.6	454.462	327.522	173.349	362.873	245.214		0.100104	0.0491796	0.0520813	0.0360991	0.0159331	B	Bulk	f	H	24	8
BPa57fbF	5.6799	0.843821	5.25441	34.3628	16.1902	2.33832	1.68528	0	3.43109		n.d.	n.d.	n.d.	n.d.	n.d.	B	Bulk	f	F		8
BPa57fbH*	1882.16	425.784	523.194	448.141	425.538	309.134	160.313	344.229	237.738		0.100768	0.0494687	0.0547747	0.0395837	0.0224934	B	Bulk	f	H	24	8
BPa58mbF	6.29903	0.749688	2.56519	38.2743	11.6546	2.3103	8.14472	0	3.22234		0	n.d.	n.d.	n.d.	n.d.	B	Bulk	m	F		8
BPa58mbH*	2076.37	480.187	624.388	1137.36	478.628	347.438	181.468	382.165	258.488		0.0996324	0.0474665	0.049692	0.0374201	0.0153146	B	Bulk	m	H	24	8
BPa59mbF	7.41916	1.0945	4.09272	31.1429	7.74431	3.12192	5.73446	0	3.39975		0.107085	n.d.	n.d.	n.d.	n.d.	B	Bulk	m	F		8
BPa59mbH*	2169.03	442.618	510.297	913.806	432.579	302.746	149.749	332.925	229.799		0.101492	0.0492674	0.0564531	0.0364642	0.0167667	B	Bulk	m	H	24	8
BPa60mbF	5.53662	0.866002	1.86236	31.6662	5.16592	2.3321	5.22477	0	3.06366		n.d.	n.d.	n.d.	n.d.	n.d.	B	Bulk	m	F		8
BPa60mbH*	2185.46	427.783	466.713	848.389	415.675	287.188	136.977	311.497	220.585		0.102036	0.0503374	0.0603362	0.036403	0.0173904	B	Bulk	m	H	24	8
BPa61cbF	120.919	6.69491	8.14351	85.1145	9.42497	2.92302	5.36639	0	3.50847		0.0168882	0.857917	0	0.165356	n.d.	B	Bulk	c	F		8
BPa61cbH*	5659.68	756.919	971.582	1482.5	704.386	506.114	210.083	471.205	365.665		0.0966456	0.0472134	0.0344057	0.0310908	0.0154179	B	Bulk	c	H	24	8
BPa62cbF	93.8412	4.90508	5.93825	77.7194	7.25783	1.9369	3.5244	0	3.12685		0.0195638	n.d.	n.d.	0.153967	n.d.	B	Bulk	c	F		8
BPa62cbH*	5847.23	746.837	947.46	829.942	707.846	503.916	204.905	455.249	362.622		0.0991581	0.047138	0.0308227	0.0315829	0.0156716	B	Bulk	c	H	24	8
BPa63cbF	94.1548	9.67763	6.95449	72.8416	9.84606	3.41183	2.63558	0	4.23116		0.0154658	n.d.	0	0.180961	n.d.	B	Bulk	c	F		8
BPa63cbH*	4046.9	573.914	679.197	1093.61	546.886	376.835	122.437	388.213	281.181		0.097171	0.0471529	0.0417429	0.0307509	0.0149896	B	Bulk	c	H	24	8
BPa19fbF	4.20668	0.745028	1.90025	23.4016	1.80891	1.97719	2.39841	5.11105	2.04621		n.d.	n.d.	n.d.	n.d.	n.d.	B	Bulk	f	F		18
BPa19fbH*	1584.88	391.717	463.214	809.374	391.808	274.006	144.174	303.967	213.954		0.105117	0.0511878	0.0714332	0.0363337	0.0178641	B	Bulk	f	H	24	18
BPa20fbF	4.77847	0	2.59417	22.0995	24.1359	3.80881	3.68351	0	8.16577		n.d.	n.d.	n.d.	n.d.	n.d.	B	Bulk	f	F		18
BPa20fbH*	1559.98	379.252	435.007	789.792	387.154	260.384	135.541	292.369	204.252		0.104534	0.0505387	0.0752119	0.0360618	0.0185455	B	Bulk	f	H	24	18
BPa21fbF	5.0973	0	2.05387	24.4412	14.8201	2.37349	5.99105	0	6.34858		n.d.	n.d.	n.d.	n.d.	n.d.	B	Bulk	f	F		18
BPa21fbH*	1487.43	365.944	452.204	758.75	371.148	260.874	137.005	286.312	202.841		0.103479	0.0501905	0.0711531	0.0352072	0.0179081	B	Bulk	f	H	24	18
BPa22mbF	5.85016	0	1.32754	22.5169	1.53531	3.41226	4.52049	10.5608	2.34556		n.d.	n.d.	n.d.	n.d.	n.d.	B	Bulk	m	F		18
BPa22mbH*	1603.29	367.774	404.855	699.102	364.185	250.033	126.712	276.568	199.004		0.106351	0.0508425	0.076609	0.0359059	0.0185868	B	Bulk	m	H	24	18
BPa23mbF	5.90657	0.98236	1.54528	20.9586	4.9189	1.87194	4.83176	0	4.3281		n.d.	n.d.	n.d.	n.d.	n.d.	B	Bulk	m	F		18
BPa23mbH*	1633.62	358.003	388.021	668.838	355.712	243.592	120.359	264.326	190.575		0.105807	0.0508973	0.0774919	0.0367057	0.0182367	B	Bulk	m	H	24	18
BPa24mbF	6.35293	0	1.46932	19.6649	3.58126	1.71158	4.6708	0	3.4107		0	n.d.	n.d.	n.d.	n.d.	B	Bulk	m	F		18
BPa24mbH*	1490.83	392.76	460.362	776.018	373.513	272.187	142.149	315.177	208.892		0.104829	0.0490367	0.0647129	0.0448257	0.0229234	B	Bulk	m	H	24	18
BPa25cbF	7.91841	0	2.98929	20.2655	4.33698	1.48184	3.38836	0	3.27566		0	n.d.	n.d.	n.d.	n.d.	B	Bulk	c	F		18
BPa25cbH*	2828.12	457.88	512.953	823.762	444.077	305.623	132.327	304.91	228.96		0.100936	0.0503557	0.0589431	0.0346279	0.0172485	B	Bulk	c	H	24	18
BPa26cbF	7.19695	0.990014	1.28953	20.3006	1.61667	1.44019	1.48698	0	3.19131		0	n.d.	n.d.	n.d.	n.d.	B	Bulk	c	F		18
BPa26cbH*	2897.98	490.791	533.06	839.022	463.813	321.241	140.224	333.214	252.068		0.101726	0.049976	0.064604	0.0342578	0.0179621	B	Bulk	c	H	24	18
BPa27cbF	7.46979	0	1.49561	19.1571	2.22714	1.40773	4.3043	0	2.85798		0	n.d.	n.d.	n.d.	n.d.	B	Bulk	c	F		18
BPa27cbH*	2785.78	464.152	509.779	829.217	442.682	312.117	135.367	311.402	233.057		0.0995799	0.0495229	0.0587031	0.0344819	0.0167501	B	Bulk	c	H	24	18
BPa28fbF	4.83295	0.86883	1.25799	22.8922	1.73959	1.00615	2.16408	0	2.83929		n.d.	n.d.	n.d.	n.d.	n.d.	B	Bulk	f	F		24
BPa28fbH*	1553.84	375.937	436.494	772.587	376.872	264.326	137.157	301.892	207.89		0.109212	0.0516939	0.0876527	0.0367027	0.0172859	B	Bulk	f	H	24	24
BPa29fbF	8.53448	1.78879	3.24624	38.6853	3.0432	2.06861	7.63009	0	3.55131		0	n.d.	n.d.	n.d.	n.d.	B	Bulk	f	F		24
BPa29fbH*	1578.82	383.895	439.954	808.617	380.969	268.254	139.906	303.702	210.278		0.109448	0.0508113	0.0886536	0.0379446	0.0164492	B	Bulk	f	H	24	24
BPa30fbF	4.83775	0	1.27426	22.8542	2.17118	1.61986	4.09458	0	3.24011		n.d.	n.d.	n.d.	n.d.	n.d.	B	Bulk	f	F		24
BPa30fbH*	1560.05	388.987	452.65	832.312	384.973	271.439	140.825	444.166	209.286		0.109326	0.0507357	0.0862064	0.0368544	0.0163456	B	Bulk	f	H	24	24
BPa31mbF	5.55511	0.634011	1.30523	24.7827	2.18784	1.02569	3.63216	0	2.07145		n.d.	n.d.	n.d.	n.d.	n.d.	B	Bulk	m	F		24
BPa31mbH*	1601.85	375.689	396.186	711.721	363.779	256.903	127.343	287.845	200.447		0.1112	0.053056	0.090306	0.0387702	0.0169387	B	Bulk	m	H	24	24
BPa32mbF	6.19961	1.08656	1.55584	25.05	2.19567	1.64498	4.44721	0	3.22891		0	n.d.	n.d.	n.d.	n.d.	B	Bulk	m	F		24
BPa32mbH*	1663.25	380.738	401.58	721.373	368.867	259.689	128.959	298.097	204.413		0.112182	0.0528961	0.0923483	0.038329	0.0172908	B	Bulk	m	H	24	24
BPa33mbF	6.01025	0.665526	1.15078	22.0803	1.44508	1.15494	3.14774	0	2.22805		0	n.d.	n.d.	n.d.	n.d.	B	Bulk	m	F		24
BPa33mbH*	1634.08	370.039	375.955	693	360.683	248.815	122.016	284.249	197.025		0.112169	0.0525726	0.0949121	0.0383936	0.0169196	B	Bulk	m	H	24	24
BPa34cbF	7.65801	0	1.9489	29.0046	1.77009	1.25323	8.07835	0	2.49062		0	n.d.	n.d.	n.d.	n.d.	B	Bulk	c	F		24
BPa34cbH*	1672.78	352.371	328.752	598.604	339.98	232.706	108.698	256.307	184.243		0.11138	0.0547863	0.0999604	0.0394094	0.0190308	B	Bulk	c	H	24	24
BPa35cbF	7.51152	0	1.24984	27.4697	1.5283	1.34509	7.47594	0	2.35589		0	n.d.	n.d.	n.d.	n.d.	B	Bulk	c	F		24
BPa35cbH*	1758.21	352.414	329.891	606.008	346.957	234.507	103.919	249.82	183.886		0.114438	0.0533481	0.104183	0.0385792	0.0188786	B	Bulk	c	H	24	24
BPa36cbF	6.79817	0	1.37408	30.3472	1.33923	0	2.31325	0	2.47134		0	n.d.	n.d.	n.d.	n.d.	B	Bulk	c	F		24
BPa36cbH*	9245.05	1923.65	1794.51	0	514.292	706.375	1058.8	1459.41	32.6239		0.115259	0.0551085	0.105053	0	n.d.	B	Bulk	c	H	24	24
BPa37fbF	3.98016	1.16861	1.44293	28.3444	1.89548	3.07524	1.84252	10.6123	1.82574		n.d.	n.d.	n.d.	n.d.	n.d.	B	Bulk	f	F		48
BPa37fbH*	1551.08	372.282	424.151	763.779	367.839	262.033	132.863	296.8	206.552		0.111466	0.0510677	0.0990409	0.0354881	0.0155741	B	Bulk	f	H	24	48
BPa38fbF	3.77296	0	1.75689	25.4309	12.3366	2.00615	5.1558	0	5.94859		n.d.	n.d.	n.d.	n.d.	n.d.	B	Bulk	f	F		48
BPa38fbH*	1536.24	382.687	443.966	802.919	375.007	272.63	137.061	303.448	209.91		0.112331	0.0511255	0.0966563	0.034648	0.0142543	B	Bulk	f	H	24	48
BPa39fbF	4.09683	0	1.90551	30.3929	11.9531	2.07094	5.02634	0	8.85046		n.d.	n.d.	n.d.	n.d.	n.d.	B	Bulk	f	F		48
BPa39fbH*	1494.58	372.958	425.524	744.352	366.456	267.321	135.677	298.055	209.598		0.111612	0.0503319	0.0976706	0.0340123	0.0170901	B	Bulk	f	H	24	48
BPa40mbF	5.55536	0.858683	2.30625	30.0843	2.25698	3.19721	6.89797	10.606	1.9478		n.d.	n.d.	n.d.	n.d.	n.d.	B	Bulk	m	F		48
BPa40mbH*	1614.1	488.174	460.881	810.465	417.572	308.599	159.433	378.409	241.895		0.112193	0.0476452	0.0844574	0.0349854	0.0153447	B	Bulk	m	H	24	48
BPa41mbF	5.36647	0	1.52608	27.6952	10.3748	1.5188	2.47774	0	4.02034		n.d.	n.d.	n.d.	n.d.	n.d.	B	Bulk	m	F		48
BPa41mbH*	1414.68	389.359	500.051	973.206	402.507	248.978	151.347	316.759	200.003		0.111162	0.0504579	0.0911664	0.0545368	0.0167471	B	Bulk	m	H	24	48
BPa42mbF	6.0484	1.35797	2.06666	32.4179	8.27034	2.12727	2.37283	3.23922	3.93988		0	n.d.	n.d.	0	n.d.	B	Bulk	m	F		48
BPa42mbH*	1595.53	420.101	561.421	997.509	432.871	307.647	164.224	340.03	225.095		0.111474	0.0500201	0.080008	0.0461612	0.0168227	B	Bulk	m	H	24	48
BPa43cbF	7.31787	0.774549	1.19002	27.0658	2.04755	3.34914	4.44496	10.4026	2.36024		0	n.d.	n.d.	n.d.	n.d.	B	Bulk	c	F		48
BPa43cbH*	1474.52	309.894	292.6	525.149	311.833	193.113	93.4156	218.672	156.866		0.115051	0.0528254	0.107089	0.0433837	0.0218968	B	Bulk	c	H	24	48
BPa44cbF	61.3663	6.16023	5.28459	73.9408	13.0321	2.00391	5.50431	3.73676	3.47932		0.0363107	0.686987	n.d.	0.16292	n.d.	B	Bulk	c	F		48
BPa44cbH*	1779.75	334.892	318.734	561.028	334.293	216.06	96.0858	226.479	174.769		0.112704	0.0528109	0.101889	0.0430578	0.0192608	B	Bulk	c	H	24	48
BPa45cbF	7.15228	0	1.2167	39.6307	6.06835	1.95169	2.78071	0	6.30687		0	n.d.	n.d.	0	n.d.	B	Bulk	c	F		48
BPa45cbH*	1439.98	296.365	286.376	527.962	312.83	195.396	89.6444	222.132	156.816		0.113743	0.0514041	0.108239	0.0410145	0.0193661	B	Bulk	c	H	24	48
BPr01mbF	7.41682	6.14275	7.21227	29.653	7.45015	4.96559	4.32836	0	6.04257		0	n.d.	0	n.d.	n.d.	B	Rim	m	F		48
BPr02mbF	15.0853	6.9784	6.73485	50.749	5.84665	1.11325	4.81121	0	4.9855		0	n.d.	0	n.d.	n.d.	B	Rim	m	F		48
BPr02mbH*	1312.97	267.152	243.352	439.492	274.111	183.511	74.2422	176.496	137.036		0.131283	0.0624512	0.121086	0.0719879	0.034859	B	Rim	m	H	24	48
BPr03mbF	8.15428	5.31405	6.15114	27.9683	3.13353	3.90786	4.12772	0	5.59944		0	n.d.	0	n.d.	n.d.	B	Rim	m	F		48
BPr03mbH*	1262.84	290.231	262.648	441.521	274.719	177.978	72.2705	172.501	129.921		0.138624	0.11588	0.169568	0.0814968	0.0467934	B	Rim	m	H	24	48
BPa46fbF	4.0304	0	1.67554	34.005	7.70079	2.02548	3.52939	0	5.81623		n.d.	n.d.	n.d.	0	n.d.	B	Bulk	f	F		96
BPa46fbH*	1405.95	378.957	434.48	769.412	363.345	254.788	133.323	299.779	199.246		0.114266	0.0520435	0.104813	0.0383868	0.0170647	B	Bulk	f	H	24	96
BPa47fbF	4.58211	0.889783	2.69646	36.0722	1.97532	1.90074	3.68371	11.5359	1.70451		n.d.	n.d.	n.d.	n.d.	n.d.	B	Bulk	f	F		96
BPa47fbH*	1445.15	363.235	431.652	776.392	361.526	255.492	132.635	292.075	197.398		0.113721	0.0534407	0.108492	0.0375773	0.0164729	B	Bulk	f	H	24	96
BPa48fbF	4.5592	0.872392	2.06514	36.1432	1.7704	3.36458	1.83416	11.7354	1.9373		n.d.	n.d.	n.d.	n.d.	n.d.	B	Bulk	f	F		96
BPa48fbH*	1430.14	354.143	409.751	744.445	352.928	245.479	127.095	282.623	191.909		0.114187	0.0531567	0.111298	0.0364972	0.0167196	B	Bulk	f	H	24	96
BPa49mbF	5.17012	0	2.42508	36.9883	5.83925	1.83011	1.99756	0	6.01054		n.d.	n.d.	n.d.	n.d.	n.d.	B	Bulk	m	F		96
BPa49mbH*	1312.91	330.457	325.506	556.1	309.09	193.34	105.155	239.044	159.347		0.121523	0.0556694	0.121694	0.0382956	0.0216628	B	Bulk	m	H	24	96
BPa50mbF	5.66898	0	2.14567	38.541	6.4176	0	7.16586	0	6.71927		n.d.	n.d.	n.d.	0	n.d.	B	Bulk	m	F		96
BPa50mbH*	1308.31	313.525	317.037	577.936	311.736	210.772	102.766	241.037	171.933		0.119175	0.0540382	0.116712	0.0434066	0.0246289	B	Bulk	m	H	24	96
BPa51mbF	5.26285	0.95599	2.48814	38.2362	2.37817	1.9772	1.55021	11.0428	1.49232		n.d.	n.d.	n.d.	n.d.	n.d.	B	Bulk	m	F		96
BPa51mbH*	1538.81	361.472	376.444	682.385	347.643	240.856	118.373	277.187	192.902		0.121735	0.0550656	0.121118	0.0373396	0.0178046	B	Bulk	m	H	24	96
BPa52cbF	6.0729	1.04158	1.47659	35.5809	1.56219	1.82106	4.37732	11.4723	1.76127		0	n.d.	n.d.	n.d.	n.d.	B	Bulk	c	F		96
BPa52cbH*	1470.29	332.625	298.652	533.499	318.163	216.457	100.294	241.638	175.339		0.123195	0.0560171	0.131122	0.0380757	0.0172818	B	Bulk	c	H	24	96
BPa53cbF	5.52118	1.26588	1.81206	27.5941	2.11302	1.91277	3.85148	12.46	1.96936		n.d.	n.d.	n.d.	n.d.	n.d.	B	Bulk	c	F		96
BPa53cbH*	1079.02	227.558	206.806	226.637	213.081	153.074	67.7266	161.317	123.53		0.12165	0.0557737	0.116423	0	0.019935	B	Bulk	c	H	24	96
BPa54cbF	5.4677	1.17546	2.41096	38.9457	5.74744	2.17992	1.30152	0	7.5582		n.d.	n.d.	n.d.	n.d.	n.d.	B	Bulk	c	F		96
BPa54cbH*	1502.72	317.912	291.314	312.166	311.735	207.451	92.465	231.255	166.782		0.121978	0.0539026	0.11695	0.0368059	0.0173972	B	Bulk	c	H	24	96
BPa01fbF	3.28734	0	2.08032	25.0924	16.7407	4.20179	6.81085	0	3.71086		n.d.	n.d.	n.d.	0.658876	n.d.	B	Bulk	f	F		120
BPa01fbH*	1617.51	420.633	482.027	821.297	401.524	289.387	145.697	327.356	229.272		0.12469	0.0545525	0.11022	0.0368528	0.0162534	B	Bulk	f	H	24	120
BPa02fbF	3.97102	0	2.21708	22.6877	12.5263	3.94562	8.51715	0	3.52208		n.d.	n.d.	n.d.	0.612357	n.d.	B	Bulk	f	F		120
BPa02fbH*	1500.1	374.504	446.815	665.14	399.819	265.614	135.5	294.248	220.785		0.119677	0.0547919	0.115557	0.0650751	0.0187858	B	Bulk	f	H	24	120
BPa03fbF	0.870622	0	0	19.2768	9.20758	3.84631	4.58935	0	3.32442		n.d.	n.d.	n.d.	0.624399	n.d.	B	Bulk	f	F		120
BPa03fbH*	1492.16	368.233	426.604	667.856	382.934	255.192	129.462	283.029	213.012		0.120609	0.054745	0.118038	0.0564415	0.016831	B	Bulk	f	H	24	120
BPa04mbF	4.88185	0	2.23709	24.4455	7.8168	3.96121	6.68859	0	3.38501		n.d.	n.d.	n.d.	0.474986	n.d.	B	Bulk	m	F		120
BPa04mbH*	1585.99	379.031	398.807	677.532	375.045	252.069	121.575	280.926	207.755		0.121273	0.0542946	0.116426	0.04758	0.0175671	B	Bulk	m	H	24	120
BPa05mbF	4.20721	0	1.38414	23.5969	5.47869	3.89424	6.65983	0	3.26247		n.d.	n.d.	n.d.	n.d.	n.d.	B	Bulk	m	F		120
BPa05mbH*	1562.88	371.479	397.539	643.835	368.555	248.968	121.019	278.266	208.063		0.121231	0.0550798	0.124046	0.0439276	0.016678	B	Bulk	m	H	24	120
BPa06mbF	2.09652	0	0.839498	23.2915	3.56982	3.65825	8.5133	0	3.14282		n.d.	n.d.	n.d.	n.d.	n.d.	B	Bulk	m	F		120
BPa06mbH*	1596.39	370.306	384.666	676.976	364.861	239.715	118.044	275.805	197.459		0.123492	0.0563764	0.123368	0.0437693	0.0172761	B	Bulk	m	H	24	120
BPa07cbF	1.41496	0	0	23.9871	2.77393	3.36983	6.26004	0	2.9409		n.d.	n.d.	n.d.	n.d.	n.d.	B	Bulk	c	F		120
BPa07cbH*	1866.93	404.09	384.61	648.483	391.654	258.986	114.664	296.772	217.79		0.130236	0.0569732	0.14804	0.0421851	0.0179257	B	Bulk	c	H	24	120
BPa08cbF	35.9671	14.2236	165.06	112.998	47.8869	3.85184	13.0001	24.0663	10.0093		0	0	0.00571473	0.0149342	n.d.	B	Bulk	c	F		120
BPa08cbH*	2365.07	443.669	437.967	733.736	416.534	283.79	125.672	303.344	228.795		0.135858	0.0566824	0.17819	0.0406244	0.0197379	B	Bulk	c	H	24	120
BPa09cbF	11.3449	1.03152	3.44619	31.3431	2.35427	3.77286	4.84715	0	3.14966		0	n.d.	n.d.	n.d.	n.d.	B	Bulk	c	F		120
BPa09cbH*	2345.24	416.126	418.883	719.396	407.229	271.491	118.75	290.067	217.206		0.128584	0.0544311	0.153966	0.0378976	0.0161939	B	Bulk	c	H	24	120
BPa10fbF	2.11542	0	1.31442	26.0852	1.84075	3.55818	4.48923	0	3.75212		n.d.	n.d.	n.d.	n.d.	n.d.	B	Bulk	f	F		240
BPa10fbH*	1497.55	363.147	413.565	736.153	362.501	253.669	128.267	280.438	204.811		0.124294	0.0584148	0.13002	0.0398265	0.0181641	B	Bulk	f	H	24	240
BPa11fbF	1.69352	0	0.823114	24.3318	1.57295	3.38193	4.09526	0	2.61036		n.d.	n.d.	n.d.	n.d.	n.d.	B	Bulk	f	F		240
BPa11fbH*	1520.95	368.967	427.184	738.569	367.521	258.271	127.47	289.591	206.377		0.125803	0.0589555	0.130191	0.0397489	0.0178451	B	Bulk	f	H	24	240
BPa12fbF	4.99319	0.916631	1.70991	30.1665	1.92437	3.70573	4.47422	0	2.72925		n.d.	n.d.	n.d.	n.d.	n.d.	B	Bulk	f	F		240
BPa12fbH*	1472.18	365.998	431.807	750.257	362.986	250.444	126.488	289.533	201.022		0.127347	0.0587534	0.128572	0.038783	0.0172962	B	Bulk	f	H	24	240
BPa13mbF	2.45649	0	0.922914	24.9002	1.27326	3.04965	3.79759	0	2.50601		n.d.	n.d.	n.d.	n.d.	n.d.	B	Bulk	m	F		240
BPa13mbH*	1579.22	409.668	533.9	822.193	414.26	304.542	159.795	332.278	243.516		0.126723	0.058814	0.130401	0.037793	0.0157227	B	Bulk	m	H	24	240
BPa14mbF	3.13097	0	0.868224	26.7538	1.36555	3.29992	4.21466	0	2.33016		n.d.	n.d.	n.d.	n.d.	n.d.	B	Bulk	m	F		240
BPa14mbH*	1593.48	375.345	379.954	646.267	358.001	242.822	115.622	279.881	201.823		0.127824	0.058632	0.129373	0.0396259	0.0189633	B	Bulk	m	H	24	240
BPa15mbF	2.70589	0	1.17202	27.2155	1.42294	1.97299	2.56361	5.81208	2.34121		n.d.	n.d.	n.d.	n.d.	n.d.	B	Bulk	m	F		240
BPa15mbH*	1644.13	408.053	490.466	875.705	406.656	292.279	143.459	325.941	225.905		0.12862	0.0593984	0.131206	0.0391957	0.0177464	B	Bulk	m	H	24	240
BPa16cbF	7.86666	0.818728	1.96538	39.0889	1.58035	3.84365	4.97131	7.5975	2.77322		0	n.d.	n.d.	n.d.	n.d.	B	Bulk	c	F		240
BPa16cbH*	1568.32	345.262	328.706	569.316	337.402	226.868	100.475	258.086	182.645		0.122456	0.054024	0.136975	0.0358388	0.0185324	B	Bulk	c	H	24	240
BPa17cbF	9.34331	1.09911	2.88611	29.3051	1.76075	3.35628	4.48511	7.69182	2.56578		0	n.d.	n.d.	n.d.	n.d.	B	Bulk	c	F		240
BPa17cbH*	3280.9	472.758	511.361	848.338	461.41	316.967	130.099	298.566	247.073		0.151919	0.0634325	0.213988	0.0412968	0.0189406	B	Bulk	c	H	24	240
BPa18cbF	7.31794	1.1013	14.6248	50.1558	2.19826	2.08689	2.49037	7.91602	2.51042		0	n.d.	n.d.	n.d.	n.d.	B	Bulk	c	F		240
BPa18cbH*	2016.74	349.108	332.407	639.461	353.55	231.492	92.7717	234.021	177.531		0.141635	0.0586434	0.154974	0.0405537	0.0191647	B	Bulk	c	H	24	240

## Sheet: Leaching tests
	Concentration (pmol/mg)										D/L values
Sample name	Asx	Glx	Ser	Gly	Ala	Val	Phe	Leu	Ile		Asx D/L	Glx D/L	Ser D/L	Ala D/L	Val D/L		Temperature	Bleached (B)/Unbleached (U)	Bulk/rim	Fraction (powder/water)	Size fraction	THAA (H) / FAA (F)	Hydrolysis time (h)	Bleaching time (h)	Heating time (h)
140UPh01pmF	50.6758	8.53498	23.8724	72.5413	20.9154	7.51092	6.12823	4.55305	4.99378		0.19432	n.d.	0.343259	0.332852	n.d.		140	U	Bulk	p	Medium/fine	F		0	1
140UPh01wmF	74.3686	17.9439	45.9777	84.5525	41.0166	13.1774	10.9937	22.099	8.45697		0.175876	0.139021	0.355294	0.234417	0.306868		140	U	Bulk	w	Medium/fine	F		0	1
140UPh01pmH*	20984.5	3116.72	2587.81	6514.16	3044.42	2079.27	1056.91	2143.14	1571.57		0.221178	0.102635	0.452851	0.100218	0.0265213		140	U	Bulk	p	Medium/fine	H	24	0	1
140UPh01wmH*	1071.7	559.804	516.464	893.452	608.218	266.683	159.794	359.415	190.636		0.346459	0.102142	0.524558	0.100443	0.0301862		140	U	Bulk	w	Medium/fine	H	24	0	1
140UPh02pmF	49.3038	8.93473	24.7704	69.943	22.9567	11.0072	20.2909	8.32202	6.85946		0.190167	n.d.	0.328378	0.327023	n.d.		140	U	Bulk	p	Medium/fine	F		0	1
140UPh02wmF	71.793	19.8134	67.6749	101.5	53.901	18.3663	14.2216	28.6653	12.5231		0.0577674	0.130676	0.223574	0.221196	0.390019		140	U	Bulk	w	Medium/fine	F		0	1
140UPh02pmH*	21449.1	3159.24	2692.86	6505.22	3076.62	2101.63	1048.34	2196.55	1567.2		0.218799	0.102332	0.434706	0.0949469	0.0252847		140	U	Bulk	p	Medium/fine	H	24	0	1
140UPh02wmH*	851.626	474.797	409.313	857.981	534.35	283.153	152.022	339.633	205.491		0.357747	0.10367	0.621215	0.096471	0.0355457		140	U	Bulk	w	Medium/fine	H	24	0	1
140UPh03pmF	53.5892	9.33389	32.1963	57.1257	23.6924	7.8064	7.06213	7.07936	5.40146		0.207586	n.d.	0.310063	0.280806	n.d.		140	U	Bulk	p	Medium/fine	F		0	1
140UPh03wmF	85.9637	21.8784	54.9114	97.8457	51.0138	15.5189	17.4901	24.8608	10.9183		0.171812	0.131952	0.336809	0.23235	0.233259		140	U	Bulk	w	Medium/fine	F		0	1
140UPh03pmH*	19715.1	3274.72	3475.96	7886.03	3281.21	2376.87	1246.93	2467.69	1693.72		0.224062	0.0974218	0.357413	0.0874957	0.0245624		140	U	Bulk	p	Medium/fine	H	24	0	1
140UPh03wmH*	682.059	363.984	315.548	698.108	410.88	231.846	129.605	274.863	167.617		0.341133	0.105293	0.597472	0.0945988	0.0334544		140	U	Bulk	w	Medium/fine	H	24	0	1
140UPh06pmF	81.3667	14.3229	36.9812	110.418	36.4756	9.81568	7.94359	12.0487	6.92758		0.287817	0.333121	0.513488	0.421673	n.d.		140	U	Bulk	p	Medium/fine	F		0	2
140UPh06wmF	111.908	17.6358	70.4371	128.755	59.905	16.2582	14.9213	25.5449	12.3372		0.264924	0.213053	0.506495	0.283147	0.242245		140	U	Bulk	w	Medium/fine	F		0	2
140UPh06pmH*	18392	2438.61	1911.33	5374.98	2385.02	1618.98	807.396	1612.9	1211.56		0.25564	0.121064	0.545134	0.116878	0.0323541		140	U	Bulk	p	Medium/fine	H	24	0	2
140UPh06wmH*	1228.74	693.439	570.918	1205.74	747.089	353.803	212.686	499.256	263.572		0.472252	0.135955	0.80156	0.125369	0.04604		140	U	Bulk	w	Medium/fine	H	24	0	2
140UPh06wmH*	1199.97	681.549	555.63	1190.23	721.281	320.152	193.475	457.054	236.508		0.460417	0.137469	0.802674	0.122641	0.011345		140	U	Bulk	w	Medium/fine	H	24	0	2
140UPh11pmF	82.7631	12.98	32.538	73.6685	46.1908	8.42989	11.9903	10.41	7.32271		0.292394	0.356712	0.558495	0.50566	n.d.		140	U	Bulk	p	Medium/fine	F		0	2
140UPh11wmF	162.195	22.9359	75.1894	143.662	71.9473	22.93	19.158	42.4828	20.1611		0.2826	0.253739	0.514274	0.302338	0.253257		140	U	Bulk	w	Medium/fine	F		0	2
140UPh11pmH*	22866.6	3422.31	2750.02	7354.2	3259.48	2395.48	1189.34	2424.37	1748.7		0.289261	0.136806	0.565626	0.136351	0.0313182		140	U	Bulk	p	Medium/fine	H	24	0	2
140UPh11pmH*	20444.3	3009.86	2476.21	7478.34	3014.17	2099.46	1095.38	2104.63	1547.8		0.285911	0.135147	0.569584	0.143877	0.0381905		140	U	Bulk	p	Medium/fine	H	24	0	2
140UPh11wmH*	1674.39	834.803	635.762	1457.02	934.995	369.211	223.804	547.55	281.627		0.487061	0.153523	0.796946	0.139578	0.052998		140	U	Bulk	w	Medium/fine	H	24	0	2
140UPh11wmH*	1565.05	777.301	590.079	1369.7	872.09	322.61	199.947	478.209	241.284		0.478857	0.154324	0.797193	0.140226	0.022207		140	U	Bulk	w	Medium/fine	H	24	0	2
140UPh12pmF	81.816	15.0507	35.1085	89.7736	48.4382	12.7354	13.5413	15.4119	9.77588		0.324985	0.349246	0.554797	0.475351	1.34442		140	U	Bulk	p	Medium/fine	F		0	2
140UPh12wmF	166.041	23.4082	73.9312	149.121	72.8705	19.5416	16.8431	39.9085	16.6644		0.282146	0.248566	0.509002	0.292111	0.311827		140	U	Bulk	w	Medium/fine	F		0	2
140UPh12pmH*	31867.7	4829.45	3763.86	9607.31	4491	3267.94	1649.81	3419.21	2417.42		0.284856	0.130977	0.547521	0.160954	0.0259525		140	U	Bulk	p	Medium/fine	H	24	0	2
140UPh12pmH*	19639.4	2951.72	2489.29	7125.13	3006.72	2032.13	1054.3	2072.04	1503.37		0.278041	0.126845	0.530278	0.140467	0.0306067		140	U	Bulk	p	Medium/fine	H	24	0	2
140UPh12wmH*	1418.44	708.698	569.962	1279.6	843.38	346.59	205.736	496.067	254.88		0.483791	0.150555	0.819785	0.142743	0.0393939		140	U	Bulk	w	Medium/fine	H	24	0	2
140UPh13pmF	147.183	29.1406	54.3632	153.731	92.2083	16.9062	20.6136	33.2602	11.5841		0.441425	0.416577	0.759791	0.553036	0.628516		140	U	Bulk	p	Medium/fine	F		0	4
140UPh13wmF	189.653	15.6928	95.8581	232.941	113.601	30.2723	24.258	61.4189	38.9606		0.366702	0.432702	0.72042	0.393425	0.416058		140	U	Bulk	w	Medium/fine	F		0	4
140UPh13pmH*	39712.8	5736.04	3005.43	10096	4915.87	3602.72	1758.68	3774.38	2697.01		0.364755	0.179023	0.560662	0.189848	0.0382626		140	U	Bulk	p	Medium/fine	H	24	0	4
140UPh13pmH*	19884.5	2772.43	1554.29	6151.39	2784.53	1802.62	913.14	1851.23	1364.5		0.356355	0.176126	0.566819	0.212167	0.0429237		140	U	Bulk	p	Medium/fine	H	24	0	4
140UPh13wmH*	2317.38	1193.1	775.423	2186.67	1311.33	627.61	339.796	795.515	442.201		0.602268	0.224029	0.850289	0.231409	0.0553296		140	U	Bulk	w	Medium/fine	H	24	0	4
140UPh14pmF	164.594	31.442	67.2203	183.556	99.9585	19.9942	21.3227	28.686	14.4763		0.43197	0.430057	0.686939	0.531044	0.699328		140	U	Bulk	p	Medium/fine	F		0	4
140UPh14wmF	428.422	31.9158	131.538	357.577	144.098	44.8653	36.5264	79.4296	45.8319		0.37923	0.496782	0.754705	0.406807	0.358546		140	U	Bulk	w	Medium/fine	F		0	4
140UPh14pmH*	23184.2	3192.9	1561.23	6513.74	3053.25	2088.98	1023.48	2116.65	1567.44		0.377978	0.203506	0.703571	0.216259	0.0450252		140	U	Bulk	p	Medium/fine	H	24	0	4
140UPh14pmH*	20287.4	2740.59	1387.2	6092.65	2889.92	1789.76	914.526	1810.03	1365.65		0.374716	0.200586	0.69359	0.243578	0.0449581		140	U	Bulk	p	Medium/fine	H	24	0	4
140UPh14wmH*	2094.82	975.379	625.512	1974.22	1139.98	563.048	302.876	683.843	402.176		0.599511	0.245544	0.914279	0.249233	0.0582033		140	U	Bulk	w	Medium/fine	H	24	0	4
140UPh15pmF	148.651	27.8058	58.1259	164.439	89.1316	16.124	18.7017	29.6356	12.897		0.434322	0.400043	0.715786	0.545518	0.59694		140	U	Bulk	p	Medium/fine	F		0	4
140UPh15wmF	329.322	25.4321	110.517	289.346	121.656	37.7934	30.6755	72.7449	41.4926		0.373375	0.483028	0.741619	0.404329	0.395265		140	U	Bulk	w	Medium/fine	F		0	4
140UPh15pmH*	19761.7	2836.1	1542.39	6106.25	2743.3	1903.67	931.311	1983.87	1411.78		0.373152	0.197166	0.680277	0.198675	0.0393062		140	U	Bulk	p	Medium/fine	H	24	0	4
140UPh15pmH*	18564.2	2613.68	1433.11	5987.69	2697.38	1748.79	915.223	1795.1	1328.03		0.370426	0.194506	0.695573	0.215104	0.0424848		140	U	Bulk	p	Medium/fine	H	24	0	4
140UPh15wmH*	2301.16	1103.45	704.993	2197.08	1286.44	627.053	332.491	767.351	445.031		0.602741	0.245483	0.90864	0.237485	0.0571072		140	U	Bulk	w	Medium/fine	H	24	0	4
140UPh16pmF	213.899	38.6577	49.699	173.737	120.559	26.2798	26.6872	49.906	20.0745		0.507659	0.536091	0.766544	0.617573	0.660973		140	U	Bulk	p	Medium/fine	F		0	6
140UPh16wmF	729.297	33.4733	173.567	552.039	202.074	51.9588	38.5087	74.0863	26.8737		0.456453	0.785447	0.886159	0.472901	0.387098		140	U	Bulk	w	Medium/fine	F		0	6
140UPh16pmH*	16138.8	2386.55	1392.03	6024.75	2483.73	1685.02	853.009	1714.81	1217.16		0.445555	0.250873	0.53943	0.261972	0.055062		140	U	Bulk	p	Medium/fine	H	24	0	6
140UPh16pmH*	16515.8	2421.89	1166.86	6041.86	2607.74	1669.47	912.252	1697.29	1253.27		0.446193	0.248668	0.742831	0.293968	0.0582958		140	U	Bulk	p	Medium/fine	H	24	0	6
140UPh16wmH*	2898.49	1148.05	660.907	2533.38	1445.26	629.747	330.434	807.596	435.6		0.65617	0.324083	0.924559	0.343438	0.0712038		140	U	Bulk	w	Medium/fine	H	24	0	6
140UPh17pmF	233.856	26.3358	65.2506	213.393	129.137	23.8062	8.3279	47.0653	19.2975		0.502943	0.0632548	0.806102	0.602716	0.491891		140	U	Bulk	p	Medium/fine	F		0	6
140UPh17wmF	1.08106	0	0.413702	5.44438	0.60082	0.479458	2.03514	0	0.82529		n.d.	n.d.	n.d.	n.d.	n.d.		140	U	Bulk	w	Medium/fine	F		0	6
140UPh17pmH*	23360.4	3221.5	1491.48	7344.64	3175.15	2201.16	1076.07	2209.28	1589.88		0.42588	0.235417	0.726681	0.254893	0.0501108		140	U	Bulk	p	Medium/fine	H	24	0	6
140UPh17pmH*	16707.9	2252.29	1072.18	5497.04	2523.53	1552.22	825.685	1543.25	1162.85		0.422664	0.232512	0.730092	0.290632	0.0563365		140	U	Bulk	p	Medium/fine	H	24	0	6
140UPh17wmH*	2558.84	1102.15	655.74	2317.23	1308.66	533.642	305.513	748.115	388.033		0.645442	0.28142	0.804232	0.293626	0.0833373		140	U	Bulk	w	Medium/fine	H	24	0	6
140UPh17wmH*	4634.42	2007.83	1189	337.511	2387.11	924.594	533.67	1325.09	626.918		0.641829	0.285812	0.806413	0.306487	0.0411773		140	U	Bulk	w	Medium/fine	H	24	0	6
140UPh18pmF	224.956	38.8226	53.34	184.902	120.959	24.048	25.6538	47.8596	19.6203		0.514428	0.499249	0.790535	0.623995	0.547139		140	U	Bulk	p	Medium/fine	F		0	6
140UPh18wmF	662.9	34.2305	180.838	525.401	204.122	50.5511	38.2113	75.6844	24.6936		0.442503	0.636531	0.850725	0.452462	0.340535		140	U	Bulk	w	Medium/fine	F		0	6
140UPh18pmH*	34158.1	4940.49	2063.87	8810.85	4248.23	3156.36	1529.29	3259.96	2357.06		0.418609	0.221113	0.618018	0.241423	0.0574332		140	U	Bulk	p	Medium/fine	H	24	0	6
140UPh18pmH*	17288.6	2386.5	1108.35	5115.56	2648.07	1555.52	812.031	1589.62	1179.07		0.411054	0.217257	0.618551	0.291221	0.0535047		140	U	Bulk	p	Medium/fine	H	24	0	6
140UPh18wmH*	1153.03	530.575	305.94	1060.58	626.077	319.92	162.12	370.784	216.291		0.660526	0.295927	0.886943	0.310938	0.0691456		140	U	Bulk	w	Medium/fine	H	24	0	6
140UPh22pmF	499.68	68.547	63.2777	582.513	348.017	83.5031	61.3875	128.423	57.3161		0.729552	0.747217	0.966729	0.787649	0.493702		140	U	Bulk	p	Medium/fine	F		0	24
140UPh22wmF	1884.95	33.7504	294.224	1815.69	606.649	152.354	105.568	203.342	77.1825		0.723299	1.35364	1.0958	0.691554	0.545954		140	U	Bulk	w	Medium/fine	F		0	24
140UPh22wmF	1918.7	30.3672	292.289	1765	612.134	150.337	101.329	200.739	77.5373		0.720528	1.25864	1.08334	0.690753	0.521965		140	U	Bulk	w	Medium/fine	F		0	24
140UPh22pmH*	14144.5	1959.58	328.519	4605.17	2015.39	1296.51	699.751	1340.09	934.696		0.59162	0.428085	0.737295	0.528631	0.139266		140	U	Bulk	p	Medium/fine	H	24	0	24
140UPh22wmH*	2901.96	1104.71	329.797	2992.46	1443.78	583.785	300.656	729.584	407.695		0.822666	0.570415	1.07713	0.581496	0.195055		140	U	Bulk	w	Medium/fine	H	24	0	24
140UPh22wmH*	3113.08	1157.48	350.889	3001.41	1559.46	585.927	303.102	667.19	407.894		0.8107	0.558646	1.05474	0.586897	0.174319		140	U	Bulk	w	Medium/fine	H	24	0	24
140UPh23pmF	487.127	66.2488	55.9552	540.662	320.905	75.4061	51.7066	117.146	52.1227		0.719953	0.756471	0.943232	0.811968	0.534663		140	U	Bulk	p	Medium/fine	F		0	24
140UPh23wmF	2172.93	37.3436	375.43	2094.79	714.867	185.443	121.078	241.318	86.7201		0.727749	1.25912	1.09135	0.67191	0.537364		140	U	Bulk	w	Medium/fine	F		0	24
140UPh23wmF	2185.41	35.2423	369.986	2108.76	701.513	160.4	112.834	223.843	79.2538		0.722107	1.1997	1.10209	0.695705	0.539519		140	U	Bulk	w	Medium/fine	F		0	24
140UPh23pmH*	16619.6	2115.86	334.183	4509.69	2022.65	1318.99	674.177	1368.42	966.819		0.581988	0.414786	0.551044	0.489493	0.121869		140	U	Bulk	p	Medium/fine	H	24	0	24
140UPh23wmH*	2715.62	1092.4	361.893	2998.11	1365.43	520.002	280.359	690.879	383.325		0.816648	0.551599	0.976489	0.561825	0.20904		140	U	Bulk	w	Medium/fine	H	24	0	24
140UPh23wmH*	2980.23	1164.07	386.515	2941.15	1479.48	525.017	274.53	704.01	394.27		0.808092	0.541955	0.948552	0.571755	0.206012		140	U	Bulk	w	Medium/fine	H	24	0	24
140UPh24pmF	485.576	68.7107	49.728	476.55	305.681	70.5252	50.5241	118.414	51.3379		0.72164	0.760809	0.929739	0.80758	0.51598		140	U	Bulk	p	Medium/fine	F		0	24
140UPh24wmF	2799.13	45.795	433.207	2665.02	853.664	201.065	139.862	276.886	97.8506		0.727066	1.31022	1.0849	0.683465	0.538706		140	U	Bulk	w	Medium/fine	F		0	24
140UPh24wmF	2195.56	35.3354	336.846	2158.77	673.411	148.166	109.233	216.451	74.7273		0.724226	1.24294	1.10227	0.695903	0.5094		140	U	Bulk	w	Medium/fine	F		0	24
140UPh24pmH*	13841.2	1964.13	326.65	3839.85	1778.42	1174.82	581.876	1294.36	888.752		0.594396	0.407308	0.418782	0.478131	0.111957		140	U	Bulk	p	Medium/fine	H	24	0	24
140UPh24wmH*	3527.64	1308.29	396.792	3679.7	1688.75	634.13	347.259	836.327	473.64		0.816604	0.575151	1.07392	0.57534	0.213539		140	U	Bulk	w	Medium/fine	H	24	0	24
140UPh24wmH*	3712.65	1321	403.604	3383.82	1745.1	614.057	324.555	813.623	475.696		0.809529	0.565283	1.04521	0.586171	0.212294		140	U	Bulk	w	Medium/fine	H	24	0	24
140UPh25pmF	661.861	75.0909	36.4075	620.744	461.392	102.603	69.0045	156.881	82.2087		0.787087	0.806443	0.704653	0.866678	0.395701		140	U	Bulk	p	Medium/fine	F		0	48
140UPh25wmF	1490.16	15.9201	202.259	1931.18	603.323	134.53	95.7987	189.176	70.8149		0.85366	1.02026	1.11056	0.787076	0.676129		140	U	Bulk	w	Medium/fine	F		0	48
140UPh25wmF	1256.86	13.308	169.732	1644.12	510.961	113.451	82.7324	160.986	59.3253		0.854523	1.03937	1.10241	0.78447	0.682622		140	U	Bulk	w	Medium/fine	F		0	48
140UPh25pmH*	12100.2	1778.65	189.941	2462.5	2296.6	1118.8	613.459	1070.39	850.759		0.751562	0.536042	0.267037	0.719924	0.222813		140	U	Bulk	p	Medium/fine	H	24	0	48
140UPh25wmH*	2100.17	954.501	195.551	2571.8	1226.02	530.731	265.697	637.546	379.027		0.899169	0.716372	1.07779	0.719483	0.313951		140	U	Bulk	w	Medium/fine	H	24	0	48
140UPh25wmH*	1938.98	871.133	178.204	2427.32	1143.54	476.559	238.524	566.45	341.969		0.895285	0.710595	1.07993	0.722196	0.315629		140	U	Bulk	w	Medium/fine	H	24	0	48
140UPh26pmF	760.705	71.5052	50.941	666.015	459.53	116.057	68.2453	92.1623	80.9427		0.794933	0.816212	0.833352	0.842534	0.644955		140	U	Bulk	p	Medium/fine	F		0	48
140UPh26wmF	1443.18	16.3327	207.834	1874.13	619.811	142.434	98.019	202.214	71.9395		0.852132	1.07405	1.11367	0.78277	0.652418		140	U	Bulk	w	Medium/fine	F		0	48
140UPh26wmF	619.822	6.69767	86.0187	833.643	263.833	58.845	46.0676	86.9889	30.3687		0.850746	n.d.	1.0999	0.78132	0.686291		140	U	Bulk	w	Medium/fine	F		0	48
140UPh26pmH*	11626.7	1896.63	196.976	3008.02	2211.5	1199.65	650.963	1207.68	921.232		0.689122	0.549911	0.425188	0.686606	0.226515		140	U	Bulk	p	Medium/fine	H	24	0	48
140UPh26wmH*	2012.87	966.944	196.646	2605.01	1246.11	514.606	269.956	658.493	396.219		0.896279	0.709405	1.08063	0.707535	0.317959		140	U	Bulk	w	Medium/fine	H	24	0	48
140UPh26wmH*	1929.52	915.12	186.556	2406.36	1202.22	473.373	244.41	608.779	370.396		0.892791	0.703768	1.07908	0.710639	0.325835		140	U	Bulk	w	Medium/fine	H	24	0	48
140UPh27pmF	657.202	74.5995	39.3654	671.129	492.762	134.005	77.3706	170.817	90.4068		0.795391	0.812451	0.74314	0.863296	0.616498		140	U	Bulk	p	Medium/fine	F		0	48
140UPh27wmF	242.046	2.46478	30.7387	323.122	97.4562	20.6733	16.7709	31.5319	10.6604		0.85398	n.d.	1.09562	0.7759	0.662764		140	U	Bulk	w	Medium/fine	F		0	48
140UPh27pmH*	11841.6	1756.25	155.33	3177.02	1828.95	1105.28	574.768	1061.37	833.545		0.685692	0.53945	0.420971	0.662581	0.226056		140	U	Bulk	p	Medium/fine	H	24	0	48
140UPh27wmH*	1989.75	885.073	181.054	2564.65	1162.28	477.844	244.745	592.855	359.818		0.899781	0.714566	1.07918	0.718173	0.323113		140	U	Bulk	w	Medium/fine	H	24	0	48
140UPh28pmF	703.762	69.5624	26.6453	792.622	641.837	165.67	84.1489	183.824	102.767		0.823895	0.833032	0.561728	0.893633	0.685261		140	U	Bulk	p	Medium/fine	F		0	72
140UPh28wmF	1300.6	13.9934	196.904	2290.56	759.332	181.311	125.88	253.273	96.4786		0.903054	0.987225	1.11576	0.838181	0.791399		140	U	Bulk	w	Medium/fine	F		0	72
140UPh28wmF	1456.31	14.3136	213.415	2535.8	823.529	185.671	131.568	264.415	99.3209		0.903633	0.909296	1.12463	0.84375	0.741629		140	U	Bulk	w	Medium/fine	F		0	72
140UPh28pmH*	9836.23	1491.47	117.227	2180.83	1453.85	915.118	485.442	856.818	687.976		0.716374	0.573431	0.253295	0.69922	0.272556		140	U	Bulk	p	Medium/fine	H	24	0	72
140UPh28wmH*	1740.56	992.627	211.92	2872.07	1259.68	488.653	259.513	624.299	358.694		0.91109	0.71441	0.707709	0.748053	0.39362		140	U	Bulk	w	Medium/fine	H	24	0	72
140UPh28wmH*	1406.47	785.809	166.663	2142.02	1016.84	369.216	198.313	419.9	280.42		0.906149	0.702306	0.706186	0.755136	0.40122		140	U	Bulk	w	Medium/fine	H	24	0	72
140UPh29pmF	954.888	89.6093	32.81	1310.91	542.004	135.341	79.9741	183.232	97.8603		0.825261	0.882068	0.71	0.889765	0.764899		140	U	Bulk	p	Medium/fine	F		0	72
140UPh29wmF	1414.17	14.5375	210.804	2482.91	797.511	180.284	124.489	248.768	95.6718		0.905573	0.966842	1.11175	0.830554	0.79776		140	U	Bulk	w	Medium/fine	F		0	72
140UPh29wmF	1022.16	9.79486	146.842	1704.1	574.731	136.308	96.4344	197.015	76.8481		0.906019	n.d.	1.10274	0.833883	0.763461		140	U	Bulk	w	Medium/fine	F		0	72
140UPh29pmH*	10294.9	2626.25	848.717	4053.73	2300.64	1598.68	844.912	1745.52	1130.3		0.69641	0.38326	0.0485819	0.565587	0.226492		140	U	Bulk	p	Medium/fine	H	24	0	72
140UPh29wmH*	1845.03	1055.6	193.771	2957.4	1351.47	581.251	292.658	699.006	397.51		0.931731	0.768152	0.976679	0.781717	0.390326		140	U	Bulk	w	Medium/fine	H	24	0	72
140UPh30pmF	754.533	73.7001	26.5184	595.199	475.943	125.822	70.8814	163.25	87.8494		0.820849	0.865341	0.62469	0.889996	0.732982		140	U	Bulk	p	Medium/fine	F		0	72
140UPh30wmF	1250.34	14.0555	194.536	2082.85	731.894	183.588	125.223	259.696	98.3741		0.90238	0.990369	1.11911	0.828176	0.788817		140	U	Bulk	w	Medium/fine	F		0	72
140UPh30wmF	1221.69	12.7425	187.083	2080.76	712.573	164.903	116.835	241.277	90.8195		0.900868	0.905634	1.07035	0.832223	0.741112		140	U	Bulk	w	Medium/fine	F		0	72
140UPh30pmH*	9007.72	1483.01	79.9584	2436.49	1398.62	917.917	462.449	909.084	706.092		0.733341	0.62088	0.483709	0.714939	0.273272		140	U	Bulk	p	Medium/fine	H	24	0	72
140UPh30wmH*	1975.02	1179.5	213.735	3132.21	1494.93	601.695	311.973	764.709	450.385		0.930224	0.759026	0.986853	0.760562	0.399454		140	U	Bulk	w	Medium/fine	H	24	0	72
140UPh19pmF	1362.65	91.9678	8.49024	733.348	573.208	163.344	77.897	185.102	106.33		0.896818	0.988875	n.d.	0.946655	0.979509		140	U	Bulk	p	Medium/fine	F		0	240
140UPh19wmF	253.74	14.3297	147.506	3063.67	1247.83	344.076	223.809	479.021	188.078		0.932114	0.897432	1.11594	0.953144	0.920556		140	U	Bulk	w	Medium/fine	F		0	240
140UPh19wmF	219.907	12.0994	125.898	2684.49	1088.89	286.021	190.429	411.741	159.866		0.931668	0.836932	1.02488	0.958861	0.923218		140	U	Bulk	w	Medium/fine	F		0	240
140UPh19pmH*	5568.72	1148.96	24.6706	1865.83	1091.85	716.186	334.175	698.309	498.572		0.801708	0.827217	0	0.8858	0.599925		140	U	Bulk	p	Medium/fine	H	24	0	240
140UPh19wmH*	334.959	1092.74	107.215	2660.48	1315.79	567.917	298.157	701.364	443.065		0.987596	0.870629	1.0129	0.903173	0.707566		140	U	Bulk	w	Medium/fine	H	24	0	240
140UPh19wmH*	335.98	1072.79	108.897	2453.99	1364.93	542.119	273.081	635.545	416.511		0.980006	0.866369	0.924134	0.896705	0.730103		140	U	Bulk	w	Medium/fine	H	24	0	240
140UPh20pmF	1192.61	85.3968	16.349	1043.45	710.776	192.882	97.7798	230.896	119.818		0.899527	0.978906	0.656933	0.947456	0.952331		140	U	Bulk	p	Medium/fine	F		0	240
140UPh20wmF	222.702	13.4035	148.131	3026.25	1161.37	320.69	212.81	456.796	173.948		0.93069	0.909693	1.12451	0.947131	0.915914		140	U	Bulk	w	Medium/fine	F		0	240
140UPh20wmF	240.925	14.0745	154.271	3114.95	1252.08	329.249	222.913	488.334	183.004		0.93159	0.873491	1.06336	0.957976	0.89551		140	U	Bulk	w	Medium/fine	F		0	240
140UPh20pmH*	6032.03	1297.6	50.7503	2081.66	1199.27	804.545	373.16	850.316	588.386		0.797555	0.794599	0	0.860947	0.531481		140	U	Bulk	p	Medium/fine	H	24	0	240
140UPh20wmH*	237.153	646.361	61.788	1522.53	765.322	355.504	180.192	423.123	271.359		0.954909	0.869429	1.07142	0.901526	0.687745		140	U	Bulk	w	Medium/fine	H	24	0	240
140UPh21pmF	1474.96	104.067	20.6463	1395.5	936.124	251.968	116.851	239.108	146.719		0.902585	0.979414	0.408285	0.953357	0.967184		140	U	Bulk	p	Medium/fine	F		0	240
140UPh21wmF	182.363	11.4971	121.72	2641.05	1018.71	268.45	183.349	400.003	152.056		0.924645	n.d.	1.05244	0.962763	0.894188		140	U	Bulk	w	Medium/fine	F		0	240
140UPh21wmF	132.35	8.16234	87.7907	1858.43	750.459	195.693	136.546	288.732	109.729		0.923066	n.d.	1.08275	0.960212	0.941399		140	U	Bulk	w	Medium/fine	F		0	240
140UPh21pmH*	5363.84	1318.88	26.1504	2467.84	1380.47	862.146	416.277	848.559	585.948		0.808867	0.84543	0	0.895761	0.645472		140	U	Bulk	p	Medium/fine	H	24	0	240
140UPh21wmH*	281.437	974.673	97.5432	2456.41	1189.65	501.008	263.885	624.273	382.405		1.00199	0.87573	1.10257	0.905927	0.70778		140	U	Bulk	w	Medium/fine	H	24	0	240
140UPh21wmH*	278.029	969.821	103.597	2328.13	1211.31	488.045	247.586	400.084	357.675		0.994211	0.869156	0.957923	0.898955	0.710507		140	U	Bulk	w	Medium/fine	H	24	0	240
140BPh01pmF	102.087	10.7923	27.1432	98.0192	41.3422	5.56465	12.6528	7.86934	4.909		0.458284	n.d.	0.634495	0.57898	n.d.		140	B	Bulk	p	Medium/fine	F		48	1
140BPh01pmH*	1139.22	360.453	371.071	814.126	396.535	272.67	155.288	311.533	206.047		0.42475	0.201116	0.491781	0.210735	0.04441		140	B	Bulk	p	Medium/fine	H	24	48	1
140BPh01wmF	1.07396	0.204015	0.581985	5.65361	0.49668	0	1.0725	0	1.17215		n.d.	n.d.	n.d.	n.d.	n.d.		140	B	Bulk	w	Medium/fine	F		48	1
140BPh01wmH*	18.2152	5.80348	8.70452	27.6665	26.232	4.72689	8.27377	5.45489	6.8408		0.359034	n.d.	n.d.	0.58796	n.d.		140	B	Bulk	w	Medium/fine	H	24	48	1
140BPh02pmF	100.453	8.53422	20.9928	90.4138	32.7778	4.61078	7.36893	3.22236	4.67709		0.444106	n.d.	0.636303	0.583618	n.d.		140	B	Bulk	p	Medium/fine	F		48	1
140BPh02pmH*	1104.96	343.909	386.551	879.678	401.313	266.953	152.345	303.876	199.322		0.429445	0.195775	0.468687	0.20956	0.0445977		140	B	Bulk	p	Medium/fine	H	24	48	1
140BPh02wmF	0.822776	0	0.858375	9.63017	1.4083	0	1.37046	0	0.854956		n.d.	n.d.	n.d.	n.d.	n.d.		140	B	Bulk	w	Medium/fine	F		48	1
140BPh02wmH*	7.37048	2.95568	4.68007	22.4267	19.3083	3.09813	8.39516	4.60996	6.27707		n.d.	n.d.	n.d.	0.641228	n.d.		140	B	Bulk	w	Medium/fine	H	24	48	1
140BPh03pmF	105.543	10.0466	23.5883	97.8717	33.6879	5.42796	7.63901	4.21057	4.88417		0.444685	n.d.	0.635798	0.552081	n.d.		140	B	Bulk	p	Medium/fine	F		48	1
140BPh03pmH*	955.905	312.128	314.576	719.976	350.744	241.748	135.702	267.955	182.067		0.428818	0.199963	0.489878	0.210279	0.0571052		140	B	Bulk	p	Medium/fine	H	24	48	1
140BPh03wmF	0.594301	0	0.244991	6.92455	0.572406	0	0.982274	0	0.68416		n.d.	n.d.	n.d.	n.d.	n.d.		140	B	Bulk	w	Medium/fine	F		48	1
140BPh03wmH*	6.53299	2.4413	3.8706	31.7699	14.6549	2.92228	8.04347	1.9133	5.93594		n.d.	n.d.	n.d.	0.597081	n.d.		140	B	Bulk	w	Medium/fine	H	24	48	1
140BPh31pmF	111.983	10.3237	20.5886	95.7295	34.0964	5.41514	7.64542	4.67574	5.0019		0.442567	n.d.	0.698963	0.568484	n.d.		140	B	Bulk	p	Medium/fine	F		48	1
140BPh31pmH*	1034.64	326.067	348.648	813.633	382.546	264.863	148.128	290.858	195.224		0.422782	0.204573	0.525406	0.213418	0.0555976		140	B	Bulk	p	Medium/fine	H	24	48	1
140BPh31wmF	1.05967	0	2.89251	17.8625	2.3798	0	2.86694	0	1.785		n.d.	n.d.	n.d.	n.d.	n.d.		140	B	Bulk	w	Medium/fine	F		48	1
140BPh31wmH*	17.2732	13.8705	18.4517	44.8925	18.3654	5.32177	4.53853	8.51381	9.15554		0.228461	0	0.0639743	0.373311	n.d.		140	B	Bulk	w	Medium/fine	H	24	48	1
140BPh32pmF	100.644	10.0463	20.1991	84.6646	31.1191	5.26544	7.30832	4.30236	4.62373		0.440885	n.d.	0.690646	0.54741	n.d.		140	B	Bulk	p	Medium/fine	F		48	1
140BPh32pmH*	1329.59	402.074	460.066	1042.14	451.822	322.879	189.061	353.01	231.375		0.418389	0.191748	0.504979	0.19543	0.0470695		140	B	Bulk	p	Medium/fine	H	24	48	1
140BPh32wmF	1.04126	0.593479	1.46717	12.6864	1.34213	0.509242	1.83798	0	1.10796		n.d.	n.d.	n.d.	n.d.	n.d.		140	B	Bulk	w	Medium/fine	F		48	1
140BPh32wmH*	3.5687	1.75601	2.33729	20.9581	7.62964	1.9282	6.20304	1.18262	4.36083		n.d.	n.d.	n.d.	n.d.	n.d.		140	B	Bulk	w	Medium/fine	H	24	48	1
140BPh04pmF	168.782	17.5233	39.0986	158.027	63.2336	8.12583	9.15305	9.42498	6.03894		0.560895	0.557363	0.742903	0.61727	n.d.		140	B	Bulk	p	Medium/fine	F		48	2
140BPh04pmH*	1171.17	323.673	239.426	761.663	374.768	230.83	133.15	264.389	178.516		0.550537	0.286105	0.661898	0.316189	0.0803514		140	B	Bulk	p	Medium/fine	H	24	48	2
140BPh04wmF	1.73071	0	2.42304	6.16442	19.7871	0.587444	1.5356	0	2.25064		n.d.	n.d.	n.d.	0.886444	n.d.		140	B	Bulk	w	Medium/fine	F		48	2
140BPh04wmH*	14.1398	4.85593	5.33295	26.2149	9.79242	3.86196	7.95106	2.81717	5.98154		0.438997	n.d.	n.d.	n.d.	n.d.		140	B	Bulk	w	Medium/fine	H	24	48	2
140BPh05pmF	170.281	17.2738	36.5966	153.215	61.3534	7.76034	9.58441	14.9214	8.01535		0.556504	0.6369	0.682568	0.643036	n.d.		140	B	Bulk	p	Medium/fine	F		48	2
140BPh05pmH*	1262.36	395.969	359.887	1068.48	467.113	305.975	179.018	344.333	224.442		0.542479	0.272596	0.676526	0.296189	0.0690541		140	B	Bulk	p	Medium/fine	H	24	48	2
140BPh05wmF	1.58089	0.232996	1.71073	6.38293	13.0219	0.40936	1.32074	0	1.26608		n.d.	n.d.	n.d.	0.85569	n.d.		140	B	Bulk	w	Medium/fine	F		48	2
140BPh05wmH*	7.45541	3.47023	4.33962	21.915	6.34924	2.76142	4.67744	2.46578	4.78257		n.d.	n.d.	n.d.	n.d.	n.d.		140	B	Bulk	w	Medium/fine	H	24	48	2
140BPh06pmF	184.031	19.8885	37.1859	150.469	66.4894	8.46436	8.77511	13.9675	7.1929		0.551588	0.585193	0.78104	0.624132	n.d.		140	B	Bulk	p	Medium/fine	F		48	2
140BPh06pmH*	1248.7	337.357	251.407	727.005	390.649	249.139	139.895	275.124	187.479		0.54785	0.289534	0.684978	0.324888	0.0837355		140	B	Bulk	p	Medium/fine	H	24	48	2
140BPh06wmF	2.28235	0	2.04804	13.9717	19.0988	0.91506	2.35594	0	2.21255		n.d.	n.d.	n.d.	0.820077	n.d.		140	B	Bulk	w	Medium/fine	F		48	2
140BPh06wmH*	13.3404	5.74114	6.60819	33.255	10.3675	3.90536	6.82366	3.95618	7.05963		0.414566	n.d.	n.d.	n.d.	n.d.		140	B	Bulk	w	Medium/fine	H	24	48	2
140BPh07pmF	286.272	34.8487	73.1271	289.363	147.16	21.438	16.3999	34.6368	11.326		0.676555	0.637813	0.808483	0.698363	0.415715		140	B	Bulk	p	Medium/fine	F		48	4
140BPh07pmH*	1142.94	340.645	194.182	727.921	418.77	240.737	134.276	269.896	178.213		0.674853	0.370133	0.797484	0.441196	0.117549		140	B	Bulk	p	Medium/fine	H	24	48	4
140BPh07wmF	6.7702	1.80193	7.63638	20.293	13.8691	2.55897	4.74284	0	2.9561		n.d.	n.d.	n.d.	0.653204	n.d.		140	B	Bulk	w	Medium/fine	F		48	4
140BPh07wmH*	20.1487	20.5145	21.0092	69.4931	22.3403	11.0992	9.70192	14.8785	4.81132		0.611629	0.299499	0.895358	0.338291	n.d.		140	B	Bulk	w	Medium/fine	H	24	48	4
140BPh08pmF	265.439	30.5579	152.321	426.2	184.488	26.6342	20.8776	35.9958	13.5991		0.666533	0.596399	0.798878	0.622389	0.335652		140	B	Bulk	p	Medium/fine	F		48	4
140BPh08pmH*	1075.18	394.864	276.91	907.643	472.329	286.995	167.573	332.023	210.641		0.676711	0.304509	0.626829	0.387736	0.0961793		140	B	Bulk	p	Medium/fine	H	24	48	4
140BPh08wmF	2.83551	0	1.71006	9.85617	6.51152	0.549534	2.88729	0	2.0062		n.d.	n.d.	n.d.	n.d.	n.d.		140	B	Bulk	w	Medium/fine	F		48	4
140BPh08wmH*	15.2247	6.04085	6.0229	31.8431	8.90832	4.4538	10.5175	3.57218	6.51616		0.565019	n.d.	n.d.	n.d.	n.d.		140	B	Bulk	w	Medium/fine	H	24	48	4
140BPh09pmF	279.199	30.527	44.92	209.999	124.683	16.843	15.2674	27.721	12.1425		0.668285	0.615807	0.902506	0.73027	0.594004		140	B	Bulk	p	Medium/fine	F		48	4
140BPh09pmH*	1172.15	389.173	256.082	968.102	480.671	293.075	170.183	327.982	214.074		0.694067	0.35117	0.795586	0.414166	0.108029		140	B	Bulk	p	Medium/fine	H	24	48	4
140BPh09wmF	3.05647	0	1.80629	11.7896	6.3141	0.673105	3.50483	0	1.90152		n.d.	n.d.	n.d.	n.d.	n.d.		140	B	Bulk	w	Medium/fine	F		48	4
140BPh09wmH*	12.5179	5.0747	5.37934	33.6977	8.04976	4.98407	6.2713	4.79759	6.19828		0.537554	n.d.	n.d.	n.d.	n.d.		140	B	Bulk	w	Medium/fine	H	24	48	4
140BPh10pmF	374.761	43.0613	100.573	404.467	218.657	34.445	23.0892	52.6192	20.8735		0.744113	0.642048	0.894103	0.711083	0.36923		140	B	Bulk	p	Medium/fine	F		48	6
140BPh10pmH*	1064.75	362.838	200.659	860.128	492.189	285.237	161.253	310.442	204.071		0.737672	0.412256	0.82663	0.498522	0.14643		140	B	Bulk	p	Medium/fine	H	24	48	6
140BPh10wmF	4.95862	0.302397	3.31027	12.2937	6.03326	0.955733	2.81381	2.08485	1.48184		n.d.	n.d.	n.d.	n.d.	n.d.		140	B	Bulk	w	Medium/fine	F		48	6
140BPh10wmH*	48.2284	19.5538	12.8359	74.8988	25.8138	11.5114	17.3876	15.873	7.11818		0.610159	0.335697	0.599242	0.485526	n.d.		140	B	Bulk	w	Medium/fine	H	24	48	6
140BPh11pmF	363.871	42.3903	70.7631	330.711	193.963	29.5597	22.2721	49.7967	21.7808		0.729812	0.656377	0.862959	0.735253	0.422741		140	B	Bulk	p	Medium/fine	F		48	6
140BPh11pmH*	1080.56	364.724	209.96	1000.34	498.231	290.055	164.07	310.197	201.843		0.732766	0.403013	0.835109	0.494264	0.143536		140	B	Bulk	p	Medium/fine	H	24	48	6
140BPh11wmF	4.23533	0.206013	1.8602	11.0978	3.82968	0.758749	2.17032	0.510872	1.19761		n.d.	n.d.	n.d.	n.d.	n.d.		140	B	Bulk	w	Medium/fine	F		48	6
140BPh11wmH*	15.039	8.08464	6.28322	49.5264	9.81548	5.15585	6.28787	4.9161	6.98463		0.6328	n.d.	n.d.	n.d.	n.d.		140	B	Bulk	w	Medium/fine	H	24	48	6
140BPh12pmF	368.726	41.3381	96.7313	381.589	216.159	34.3269	23.6271	51.1247	22.0574		0.733494	0.653432	0.875879	0.714506	0.482771		140	B	Bulk	p	Medium/fine	F		48	6
140BPh12pmH*	1139.1	346.655	159.979	824.032	457.365	254.416	137.083	273.962	184.032		0.733351	0.444146	0.862174	0.539048	0.164358		140	B	Bulk	p	Medium/fine	H	24	48	6
140BPh12wmF	4.20432	0.246977	1.67522	9.80485	3.09658	0.67463	2.83884	0.402957	1.13286		n.d.	n.d.	n.d.	n.d.	n.d.		140	B	Bulk	w	Medium/fine	F		48	6
140BPh12wmH*	11.4155	4.77585	3.27911	27.1476	7.28173	3.5649	3.98217	3.69935	5.6171		n.d.	n.d.	n.d.	n.d.	n.d.		140	B	Bulk	w	Medium/fine	H	24	48	6
140BPh13pmF	407.442	48.8404	54.6354	361.156	231.659	42.6525	27.0708	63.8138	28.2145		0.790999	0.687787	0.923035	0.779458	0.532433		140	B	Bulk	p	Medium/fine	F		48	8
140BPh13pmH*	1175.58	399.575	186.576	1008.56	566.738	310.436	178.477	339.654	215.309		0.78879	0.459649	0.906491	0.58016	0.176809		140	B	Bulk	p	Medium/fine	H	24	48	8
140BPh13wmF	4.75169	0	1.76092	12.6808	5.45485	0.930257	3.34876	0.468404	1.54452		n.d.	n.d.	n.d.	n.d.	n.d.		140	B	Bulk	w	Medium/fine	F		48	8
140BPh13wmH*	12.0742	7.1679	4.91845	29.6471	7.77055	4.86765	7.72917	4.51396	6.86552		0.58878	n.d.	n.d.	n.d.	n.d.		140	B	Bulk	w	Medium/fine	H	24	48	8
140BPh14pmF	444.624	53.7802	80.8426	439.382	268.616	45.04	31.8015	72.6398	31.5815		0.780016	0.689827	0.88529	0.764546	0.368844		140	B	Bulk	p	Medium/fine	F		48	8
140BPh14pmH*	994.52	259.793	82.6603	514.634	374.204	144.889	79.9552	185.853	104.323		0.716776	0.517941	0.909211	0.646687	0.25479		140	B	Bulk	p	Medium/fine	H	24	48	8
140BPh14wmF	5.34682	0.427701	3.04794	11.8352	19.5756	1.18267	3.18705	2.3825	2.18473		n.d.	n.d.	n.d.	0.766078	n.d.		140	B	Bulk	w	Medium/fine	F		48	8
140BPh14wmH*	11.9779	5.9408	4.27444	32.749	8.93458	4.0054	6.26178	6.32892	5.1366		n.d.	n.d.	n.d.	n.d.	n.d.		140	B	Bulk	w	Medium/fine	H	24	48	8
140BPh15pmF	415.889	47.0102	61.7159	346.696	237.205	39.9976	28.492	64.9441	29.8322		0.788723	0.689504	0.902088	0.773643	0.385506		140	B	Bulk	p	Medium/fine	F		48	8
140BPh15pmH*	1144.68	357.725	137.227	749.851	493.216	261.455	140.954	288.823	190.166		0.77596	0.490773	0.911327	0.610628	0.202437		140	B	Bulk	p	Medium/fine	H	24	48	8
140BPh15wmF	6.21074	0	3.09972	12.8645	11.028	0.951118	3.55597	0.839702	2.20239		n.d.	n.d.	n.d.	n.d.	n.d.		140	B	Bulk	w	Medium/fine	F		48	8
140BPh15wmH*	18.8297	7.28274	4.49354	29.9749	11.0252	4.72693	6.67962	8.04744	5.40664		0.686592	n.d.	n.d.	n.d.	n.d.		140	B	Bulk	w	Medium/fine	H	24	48	8
140BPh16pmF	534.198	61.9763	43.2772	515.508	407.246	94.5515	48.8947	119.934	63.339		0.879123	0.808605	0.919768	0.864122	0.493573		140	B	Bulk	p	Medium/fine	F		48	24
140BPh16pmH*	894.295	330.925	48.6654	702.378	546.371	226.337	124.576	264.29	172.774		0.871774	0.678225	0.900499	0.826406	0.411478		140	B	Bulk	p	Medium/fine	H	24	48	24
140BPh16wmF	12.2574	1.23961	19.5311	40.1352	14.0472	3.55795	3.71547	2.9818	3.17822		0.554657	n.d.	0.0889306	0.351897	n.d.		140	B	Bulk	w	Medium/fine	F		48	24
140BPh16wmH*	32.2097	30.8078	14.1937	62.8688	27.787	13.7091	13.0919	22.9879	13.4073		0.694875	0.232092	0.208493	0.327626	0.186817		140	B	Bulk	w	Medium/fine	H	24	48	24
140BPh17pmF	623.318	71.1664	63.1234	745.159	512.988	119.3	59.5719	143.777	72.5574		0.880103	0.789257	0.986381	0.860878	0.489823		140	B	Bulk	p	Medium/fine	F		48	24
140BPh17pmH*	839.7	322.93	44.9957	725.485	534.63	221.393	119.261	246.503	164.01		0.880831	0.684361	0.867899	0.830118	0.427508		140	B	Bulk	p	Medium/fine	H	24	48	24
140BPh17wmF	9.82793	0.943521	5.74361	31.911	10.1651	3.05723	7.44556	2.13271	3.0973		n.d.	n.d.	n.d.	n.d.	n.d.		140	B	Bulk	w	Medium/fine	F		48	24
140BPh17wmH*	15.5665	13.3832	5.92588	45.7585	13.873	7.297	3.97735	9.70819	4.0787		0.779862	0.541039	n.d.	0.657206	n.d.		140	B	Bulk	w	Medium/fine	H	24	48	24
140BPh18pmF	590.551	64.2616	48.8407	585.681	447.202	108.836	54.4046	128.872	68.2923		0.879339	0.80463	0.902911	0.865667	0.541082		140	B	Bulk	p	Medium/fine	F		48	24
140BPh18pmH*	1037.45	485.42	103.253	1366.77	819.3	357.549	215.926	402.632	243.197		0.877306	0.558656	0.714046	0.717103	0.348936		140	B	Bulk	p	Medium/fine	H	24	48	24
140BPh18wmF	11.268	0.475525	4.99154	33.2707	9.05338	2.39062	3.4649	2.03198	2.54367		n.d.	n.d.	n.d.	n.d.	n.d.		140	B	Bulk	w	Medium/fine	F		48	24
140BPh18wmH*	22.5196	12.1116	5.04719	51.7339	16.771	7.53856	8.26454	6.25786	4.34787		0.827539	0.621777	n.d.	0.765066	n.d.		140	B	Bulk	w	Medium/fine	H	24	48	24
140BPh33pmF	616.3	70.4167	45.8297	615.563	464.102	108.319	56.2966	134.214	70.8307		0.881775	0.818532	0.977791	0.882759	0.571369		140	B	Bulk	p	Medium/fine	F		48	24
140BPh33pmH*	949.951	357.534	58.8417	824.533	581.814	254.094	142.373	277.866	180.938		0.886298	0.653262	0.88281	0.814622	0.402311		140	B	Bulk	p	Medium/fine	H	24	48	24
140BPh33wmF	8.05556	0.56668	3.815	23.5958	6.84429	1.83413	3.63073	1.37633	2.23322		n.d.	n.d.	n.d.	n.d.	n.d.		140	B	Bulk	w	Medium/fine	F		48	24
140BPh34pmF	624.396	75.6195	22.4972	435.807	365.06	82.0123	46.6887	119.588	63.054		0.887747	0.841504	0.879634	0.907403	0.62287		140	B	Bulk	p	Medium/fine	F		48	24
140BPh34pmH*	791.144	302.433	46.2638	609.17	481.998	199.308	112.221	233.269	148.257		0.871465	0.669179	0.883005	0.801851	0.40814		140	B	Bulk	p	Medium/fine	H	24	48	24
140BPh34wmF	19.3679	2.64844	39.868	81.7484	27.8244	8.55866	13.8491	13.683	6.68984		0.7959	n.d.	0.826285	0.637954	n.d.		140	B	Bulk	w	Medium/fine	F		48	24
140BPh34wmH*	11.097	7.14676	3.89899	32.5458	9.14534	3.98936	4.36266	3.69087	5.63688		n.d.	n.d.	n.d.	n.d.	n.d.		140	B	Bulk	w	Medium/fine	H	24	48	24
140BPh19pmF	606.183	72.5712	17.6371	580.374	505.06	131.582	62.399	155.801	89.3347		0.91398	0.903255	0.843064	0.925167	0.654702		140	B	Bulk	p	Medium/fine	F		48	48
140BPh19pmH*	788.825	324.263	18.3322	647.589	560.213	218.715	121.244	244.345	162.347		0.907456	0.783438	0.799603	0.904321	0.597273		140	B	Bulk	p	Medium/fine	H	24	48	48
140BPh19wmF	12.1248	0.360214	2.93317	33.4589	9.31897	2.2631	3.02178	2.94857	2.37355		0.891146	n.d.	n.d.	n.d.	n.d.		140	B	Bulk	w	Medium/fine	F		48	48
140BPh19wmH*	16.4073	8.49578	3.03357	39.0403	11.952	5.00966	2.4549	4.09497	3.81662		0.873877	n.d.	n.d.	n.d.	n.d.		140	B	Bulk	w	Medium/fine	H	24	48	48
140BPh21pmF	704.245	82.9583	16.7238	593.609	551.5	134.924	60.2944	162.675	92.3273		0.922411	0.897822	0.827747	0.943536	0.679426		140	B	Bulk	p	Medium/fine	F		48	48
140BPh21pmH*	770.644	374.556	28.6338	810.171	654.535	272.998	145.158	288.513	193.541		0.908968	0.749357	0.609542	0.900125	0.526356		140	B	Bulk	p	Medium/fine	H	24	48	48
140BPh21wmF	11.8538	0.679264	9.23729	55.7911	15.0452	5.34233	3.51089	7.59181	3.0795		n.d.	n.d.	n.d.	0.758396	n.d.		140	B	Bulk	w	Medium/fine	F		48	48
140BPh21wmH*	30.6821	33.4631	10.0927	81.4225	28.8802	14.6702	10.604	13.4874	11.9514		0.767233	0.614076	n.d.	0.731141	0.450273		140	B	Bulk	w	Medium/fine	H	24	48	48
140BPh35pmF	675.766	73.3337	23.445	800.041	620.709	166.415	74.704	179.979	103.398		0.912671	0.876897	0.886703	0.930199	0.621032		140	B	Bulk	p	Medium/fine	F		48	48
140BPh35pmH*	786.096	308.014	18.7523	627.058	526.722	203.357	105.285	228.158	154.307		0.8936	0.773011	0.667541	0.898996	0.569196		140	B	Bulk	p	Medium/fine	H	24	48	48
140BPh35wmF	14.4439	1.15197	4.42758	42.5334	15.9725	3.80549	3.68083	12.5536	4.35066		0.870275	n.d.	n.d.	0.804713	n.d.		140	B	Bulk	w	Medium/fine	F		48	48
140BPh35wmH*	12.8233	8.4456	3.6431	38.5732	12.2945	4.57997	9.43608	3.83827	5.04267		0.817145	n.d.	n.d.	0.727629	n.d.		140	B	Bulk	w	Medium/fine	H	24	48	48
140BPh22pmF	621.827	74.655	13.9523	992.81	724.858	200.114	83.3369	203.521	122.062		0.925265	0.918501	0.709411	0.955239	0.711467		140	B	Bulk	p	Medium/fine	F		48	72
140BPh22pmH*	584.761	323.237	15.0501	681.577	592.344	229.285	114.978	235.765	155.37		0.920907	0.80656	0.443083	0.910048	0.652671		140	B	Bulk	p	Medium/fine	H	24	48	72
140BPh22wmF	6.35423	0	5.04198	42.1736	31.5591	4.09028	5.90205	3.14178	2.71915		n.d.	n.d.	n.d.	0.797405	n.d.		140	B	Bulk	w	Medium/fine	F		48	72
140BPh22wmH*	7.29258	8.04449	5.02025	38.2518	10.815	5.45733	7.87476	4.59135	6.09173		n.d.	n.d.	n.d.	n.d.	n.d.		140	B	Bulk	w	Medium/fine	H	24	48	72
140BPh24pmF	558.261	66.3083	11.8875	680.602	545.596	155.196	67.3302	159.425	102.025		0.91884	0.931571	n.d.	0.934329	0.73375		140	B	Bulk	p	Medium/fine	F		48	72
140BPh24pmH*	711.75	360.444	13.7898	812.897	675.039	260.252	172.498	276.296	183.194		0.922247	0.817933	0.497743	0.918931	0.674689		140	B	Bulk	p	Medium/fine	H	24	48	72
140BPh24wmF	7.36126	0	4.34462	25.8905	17.7632	2.51097	5.30329	2.56587	3.13992		n.d.	n.d.	n.d.	0.736439	n.d.		140	B	Bulk	w	Medium/fine	F		48	72
140BPh36pmF	601.195	70.3299	11.0922	612.074	548.893	149.383	64.502	160.286	97.8692		0.924387	0.944399	n.d.	0.958001	0.750485		140	B	Bulk	p	Medium/fine	F		48	72
140BPh36pmH*	730.365	330.947	10.4758	681.798	599.359	229.323	114.737	247.58	168.309		0.91895	0.845874	n.d.	0.936967	0.693948		140	B	Bulk	p	Medium/fine	H	24	48	72
140BPh36wmF	5.96551	0	2.42792	26.7067	9.91677	2.44735	6.34954	2.02198	3.13273		n.d.	n.d.	n.d.	n.d.	n.d.		140	B	Bulk	w	Medium/fine	F		48	72
140BPh36wmH*	6.35162	6.62637	2.08205	29.0234	9.07569	4.04431	6.91628	4.2194	6.53039		n.d.	n.d.	n.d.	n.d.	n.d.		140	B	Bulk	w	Medium/fine	H	24	48	72
140BPh25pmF	587.063	74.958	6.04294	673.24	587.33	156.175	67.0334	166.125	100.191		0.927595	0.970115	n.d.	0.967298	0.803666		140	B	Bulk	p	Medium/fine	F		48	96.75
140BPh25pmH*	622.621	311.716	10.2594	660.378	610.849	209.74	106.8	226.257	153.218		0.920611	0.889309	n.d.	0.935471	0.765451		140	B	Bulk	p	Medium/fine	H	24	48	96.75
140BPh25wmF	8.34717	0.880872	9.60896	66.0434	46.0852	9.73491	8.91079	15.8493	6.17312		n.d.	n.d.	n.d.	0.885486	n.d.		140	B	Bulk	w	Medium/fine	F		48	96.75
140BPh25wmH*	40.0507	87.1866	46.7463	163.656	50.8816	33.3194	23.8603	57.3281	25.3978		0.27105	0.383952	0.0711795	0.490941	0.371298		140	B	Bulk	w	Medium/fine	H	24	48	96.75
140BPh26pmF	570.607	75.2552	7.83595	686.199	580.534	156.591	64.6897	168.388	102.781		0.924957	0.980289	n.d.	0.970062	0.810657		140	B	Bulk	p	Medium/fine	F		48	96.75
140BPh26pmH*	647.85	305.82	9.80206	616.667	577.137	200.979	100.473	219.419	149.269		0.914241	0.891156	n.d.	0.936405	0.742757		140	B	Bulk	p	Medium/fine	H	24	48	96.75
140BPh26wmF	6.38998	0	7.34188	50.2638	24.4573	6.12723	9.99316	8.51998	5.94401		n.d.	n.d.	n.d.	0.745152	n.d.		140	B	Bulk	w	Medium/fine	F		48	96.75
140BPh26wmH*	5.98723	14.78	3.34167	37.5916	13.177	7.04041	7.63061	9.09403	5.30111		n.d.	0.716719	n.d.	0.79695	n.d.		140	B	Bulk	w	Medium/fine	H	24	48	96.75
140BPh27pmF	615.529	78.826	8.22549	813.338	670.152	185.14	80.6553	195.759	117.671		0.935913	0.974804	n.d.	0.968213	0.805341		140	B	Bulk	p	Medium/fine	F		48	96.75
140BPh27pmH*	589.026	321.396	12.1026	712.869	619.964	230.834	111.278	237.775	156.794		0.928752	0.877101	0.359307	0.920307	0.72453		140	B	Bulk	p	Medium/fine	H	24	48	96.75
140BPh27wmF	5.60323	0	3.12781	36.6242	12.5892	3.04391	4.07862	3.68402	3.09583		n.d.	n.d.	n.d.	0.767965	n.d.		140	B	Bulk	w	Medium/fine	F		48	96.75
140BPh39pmF	497.773	64.8822	4.27376	910.396	704.193	196.046	79.7223	191.358	124.931		0.950962	0.987041	n.d.	0.960571	0.986843		140	B	Bulk	p	Medium/fine	F		48	240
140BPh39pmH*	501.423	300.247	6.76572	741.92	589.404	210.564	89.7733	203.472	143.775		0.947983	0.935632	n.d.	0.949253	0.936853		140	B	Bulk	p	Medium/fine	H	24	48	240
140BPh39wmF	1.49515	0	1.97416	49.7165	15.0254	4.65171	3.20153	5.99692	3.22488		n.d.	n.d.	n.d.	0.891959	n.d.		140	B	Bulk	w	Medium/fine	F		48	240
140BPh39wmH*	4.28233	9.84304	2.27379	48.7178	13.9733	7.90604	7.13776	3.47795	17.4693		n.d.	n.d.	n.d.	0.597098	n.d.		140	B	Bulk	w	Medium/fine	H	24	48	240
140BPh40pmF	494.231	64.4196	2.38825	653.915	577.02	163.226	65.4131	168.694	112.941		0.957925	0.973906	n.d.	0.963757	0.981128		140	B	Bulk	p	Medium/fine	F		48	240
140BPh40pmH*	503.102	331.244	8.08418	975.302	674.394	239.4	107.324	228.471	157.867		0.956224	0.959071	n.d.	0.949529	0.941284		140	B	Bulk	p	Medium/fine	H	24	48	240
140BPh40wmF	1.17039	0.363399	1.41785	38.1106	11.5028	3.28682	2.74052	6.69851	2.66282		n.d.	n.d.	n.d.	n.d.	n.d.		140	B	Bulk	w	Medium/fine	F		48	240
140BPh40wmH*	3.50309	9.54441	1.64533	46.8976	12.7879	9.90132	6.7397	3.52906	17.0627		n.d.	n.d.	n.d.	0.628721	n.d.		140	B	Bulk	w	Medium/fine	H	24	48	240
140BPh41pmF	534.287	73.1011	2.48519	941.397	727.407	205.337	81.0005	196.698	132.039		0.956981	0.988894	n.d.	0.969271	0.98694		140	B	Bulk	p	Medium/fine	F		48	240
140BPh41pmH*	522.342	352.855	8.60078	1040.61	718.529	258.321	120.895	243.586	166.171		0.948552	0.95631	n.d.	0.950166	0.945685		140	B	Bulk	p	Medium/fine	H	24	48	240
140BPh41wmF	1.75334	0.360642	3.28164	58.4423	17.2198	5.19995	3.28091	9.77981	4.20947		n.d.	n.d.	n.d.	0.849664	n.d.		140	B	Bulk	w	Medium/fine	F		48	240
140BPh41wmH*	3.35909	9.42528	1.74335	48.1032	12.8023	10.3749	6.85142	3.40477	18.9458		n.d.	n.d.	n.d.	0.735792	n.d.		140	B	Bulk	w	Medium/fine	H	24	48	240
140BRh04pmF	145.103	15.1642	17.8024	95.8684	37.3921	10.5008	3.78132	0	7.57557		0.501283	1.13628	0.695418	0.677215	n.d.		140	B	Rim	p	Medium /Fine	F		48	1
140BRh06pmF	148.112	12.673	17.3597	101.533	35.9968	6.44112	6.29825	5.25935	6.77624		0.520299	0.900367	0.758427	0.690888	n.d.		140	B	Rim	p	Medium /Fine	F		48	1
140BRh07pmF	209.29	19.3126	25.5286	144.087	59.5975	11.5995	4.85321	6.9609	7.67443		0.573691	0.757649	0.815636	0.687109	n.d.		140	B	Rim	p	Medium /Fine	F		48	2
140BRh08pmF	213.229	32.986	34.8006	156.249	65.6959	13.5624	4.19457	6.60574	7.02377		0.60426	0.868852	1.08578	0.68834	0.815917		140	B	Rim	p	Medium /Fine	F		48	2
140BRh09pmF	220.793	36.6492	32.7143	150.874	63.5583	7.55625	6.12665	8.01357	5.31347		0.588649	1.03636	0.855963	0.668636	n.d.		140	B	Rim	p	Medium /Fine	F		48	2
140BRh10pmF	384.708	38.0259	32.6923	256.075	165.895	23.5227	17.0693	42.9366	11.5977		0.754553	0.672728	0.873047	0.809823	0.602218		140	B	Rim	p	Medium /Fine	F		48	6
140BRh11pmF	368.974	36.5191	29.8164	194.715	150.557	25.1082	16.6777	39.1092	11.9699		0.767584	0.738277	0.934095	0.814867	0.615714		140	B	Rim	p	Medium /Fine	F		48	6
140BRh12pmF	381.588	39.7538	35.9221	246.525	165.31	26.7233	17.4223	45.7173	12.6822		0.750436	0.743622	0.948209	0.817354	0.667118		140	B	Rim	p	Medium /Fine	F		48	6
140BRh13pmF	581.072	59.8283	18.9072	310.435	319.039	70.4354	34.0622	96.744	28.8362		0.894289	0.818088	0.944134	0.901057	0.727245		140	B	Rim	p	Medium /Fine	F		48	24
140BRh14pmF	587.287	65.2004	22.138	349.261	329.843	70.9035	34.505	97.9014	28.6956		0.893719	0.928747	0.846746	0.901116	0.710133		140	B	Rim	p	Medium /Fine	F		48	24
140BRh15pmF	593.695	59.9193	19.3429	349.797	327.577	72.7299	35.2846	102.251	28.9665		0.892065	0.816342	1.05124	0.901354	0.695798		140	B	Rim	p	Medium /Fine	F		48	24
140BRh16pmF	599.132	66.6222	11.8406	351.002	387.666	98.4956	40.3259	118.553	36.3291		0.933065	0.93942	n.d.	0.931907	0.748446		140	B	Rim	p	Medium /Fine	F		48	48
140BRh18pmF	563.73	58.7046	9.20116	311.133	340.18	87.0958	35.6038	104.023	33.4101		0.927172	0.906668	n.d.	0.927753	0.777246		140	B	Rim	p	Medium /Fine	F		48	48
140BRh04pmH*	1220.4	265.99	130.695	477.464	298.592	177.308	73.4202	185.69	124.777		0.460289	0.31062	0.59071	0.345133	0.103265		140	B	Rim	p	Medium /Fine	H	24	48	1
140BRh06pmH*	1213.33	265.812	130.59	459.94	295.991	177.276	73.2104	173.186	122.701		0.456295	0.308311	0.577858	0.340435	0.113044		140	B	Rim	p	Medium /Fine	H	24	48	1
140BRh07pmH*	1184.81	269.892	107.857	439.709	317.839	186.691	74.9616	193.306	122.089		0.534911	0.371243	0.666994	0.429294	0.144634		140	B	Rim	p	Medium /Fine	H	24	48	2
140BRh08pmH*	1151.86	252.725	105.587	435.221	296.11	170.051	71.7244	179.301	115.561		0.53605	0.369055	0.699396	0.425994	0.14625		140	B	Rim	p	Medium /Fine	H	24	48	2
140BRh09pmH*	1186.74	265.158	109.131	495.128	310.805	181.12	70.1981	185.345	118.503		0.540591	0.376495	0.713335	0.430351	0.139767		140	B	Rim	p	Medium /Fine	H	24	48	2
140BRh10pmH*	1762.25	335.444	114.77	571.359	385.32	205.953	76.6109	197.462	147.96		0.550265	0.519014	0.85137	0.538632	0.201958		140	B	Rim	p	Medium /Fine	H	24	48	6
140BRh11pmH*	1060.96	244.972	62.2676	396.775	326.991	168.4	63.7644	177.177	123.472		0.724974	0.541165	0.83248	0.636738	0.254897		140	B	Rim	p	Medium /Fine	H	24	48	6
140BRh12pmH*	1110.62	259.774	66.2472	476.429	355.62	180.204	72.4012	186.893	135.301		0.72194	0.510334	0.832614	0.635711	0.258153		140	B	Rim	p	Medium /Fine	H	24	48	6
140BRh13pmH*	879.913	248.55	30.7255	456.885	417.353	183.905	82.9966	206.388	148.227		0.879534	0.773506	0.810488	0.86023	0.576533		140	B	Rim	p	Medium /Fine	H	24	48	24
140BRh14pmH*	948.215	259.167	36.1075	484.259	469.045	188.707	78.4067	183.319	139.91		0.855731	0.771554	0.553231	0.854646	0.528552		140	B	Rim	p	Medium /Fine	H	24	48	24
140BRh15pmH*	887.395	251.605	33.3629	480.981	438.39	182.085	70.6512	176.747	135.912		0.871473	0.784152	0.533414	0.858631	0.545175		140	B	Rim	p	Medium /Fine	H	24	48	24
140BRh16pmH*	792.118	255.749	19.3521	480.902	460.829	182.893	70.4497	171.544	138.116		0.906033	0.858117	0.498133	0.89955	0.705239		140	B	Rim	p	Medium /Fine	H	24	48	48
140BRh18pmH*	792.652	251.394	20.4372	444.635	433.804	171.149	68.6171	165.045	131.688		0.906302	0.835686	0.423681	0.906168	0.668609		140	B	Rim	p	Medium /Fine	H	24	48	48
140BRh16wmH*	18.3928	14.9403	5.36538	50.5303	14.6157	7.28377	3.47111	7.55866	6.28105		1.00293	0.969335	n.d.	0.736372	n.d.		140	B	Rim	w	Medium /Fine	H	24	48	48
140BRh17wmH*	30.8627	18.8134	5.86747	51.9309	20.1465	11.8735	4.5912	9.84301	6.87897		0.930812	0.765844	n.d.	0.764776	n.d.		140	B	Rim	w	Medium /Fine	H	24	48	48
140BRh18wmH*	37.1725	23.2498	7.79576	69.8833	27.4254	16.4379	6.13502	12.7246	8.82833		0.875656	0.706364	n.d.	0.760825	0.688471		140	B	Rim	w	Medium /Fine	H	24	48	48
140BRh19pmF	504.434	61.4592	7.57684	340.312	388.114	76.503	38.6959	120.97	74.2134		0.945963	1.04301	n.d.	0.947404	1.93713		140	B	Rim	p	Medium /Fine	F		48	96
140BRh20pmF	503.352	76.7814	16.4289	339.395	389.801	71.0967	35.1121	123.525	73.8105		0.955911	1.00601	0.790785	0.942436	1.92213		140	B	Rim	p	Medium /Fine	F		48	96
140BRh21pmF	553.083	71.8673	7.90707	328.842	413.086	76.7256	39.6114	118.316	77.0012		0.943298	1.02255	n.d.	0.931784	2.13371		140	B	Rim	p	Medium /Fine	F		48	96
140BRh25pmF	458.612	67.5959	0	359.006	455.238	123.318	42.3283	127.026	90.5381		0.955312	1.04938	n.d.	0.950283	0.940069		140	B	Rim	p	Medium /Fine	F		48	240
140BRh26pmF	425.937	59.2471	0	353.107	418.87	108.38	36.5774	110.807	78.9951		0.955483	1.06735	n.d.	0.942745	0.989989		140	B	Rim	p	Medium /Fine	F		48	240
140BRh27pmF	440.614	59.0154	0	338.635	440.435	118.937	40.6573	120.791	84.0834		0.954864	1.00411	n.d.	0.9494	0.926873		140	B	Rim	p	Medium /Fine	F		48	240
140BRh19pmH*	676.803	249.373	20.2366	580.348	466.459	172.925	70.2726	169.835	132.295		0.924101	0.936539	0.143464	0.940789	0.838052		140	B	Rim	p	Medium /Fine	H	24	48	96
140BRh20pmH*	657.997	242.565	15.9587	559.835	447.806	170.889	67.7417	161.486	126.699		0.917186	0.90441	0	0.929649	0.812589		140	B	Rim	p	Medium /Fine	H	24	48	96
140BRh21pmH*	679.022	252.317	16.4494	558.068	477.708	179.016	68.6951	171.69	131.884		0.932522	0.932511	0	0.935707	0.805639		140	B	Rim	p	Medium /Fine	H	24	48	96
140BRh25pmH*	512.724	240.683	17.0428	528.68	490	169.662	60.4851	152.845	123.519		0.939632	1.00091	0	0.944235	0.941959		140	B	Rim	p	Medium /Fine	H	24	48	240
140BRh26pmH*	491.083	212.482	16.3856	488.88	436.234	142.578	53.6947	133.798	109.34		0.94168	1.00886	0	0.952069	0.936232		140	B	Rim	p	Medium /Fine	H	24	48	240
140BRh27pmH*	442.354	206.167	12.0036	506.218	482.562	164.935	60.4416	139.432	116.618		0.931107	0.962272	0	0.945901	0.924917		140	B	Rim	p	Medium /Fine	H	24	48	240
140BRh25wmH*	6.67078	14.7696	5.96608	67.898	19.0165	8.54982	4.54416	14.4692	7.4842		n.d.	0.990534	n.d.	0.852009	n.d.		140	B	Rim	w	Medium /Fine	H	24	48	240
140BRh26wmH*	8.13655	24.9997	5.10031	82.7582	59.0622	16.9753	8.41028	10.3142	10.3737		n.d.	0.763511	n.d.	0.83994	1.21179		140	B	Rim	w	Medium /Fine	H	24	48	240
140BRh27wmH*	4.31242	16.1919	5.60645	64.1763	35.9821	9.44118	9.68887	6.51	8.19261		n.d.	0.666187	n.d.	0.75238	n.d.		140	B	Rim	w	Medium /Fine	H	24	48	240
110BPh01wmH*	7.24545	6.02235	11.8303	51.7576	16.933	5.42081	4.1392	7.38094	7.1453		n.d.	n.d.	n.d.	0.472122	n.d.		110	B	Bulk	w	Medium /Fine	H	24	48	120
110BPh02wmH*	2.46862	1.16548	4.93676	26.6122	11.1212	3.42569	6.71941	3.08948	5.58661		n.d.	n.d.	n.d.	n.d.	n.d.		110	B	Bulk	w	Medium /Fine	H	24	48	120
110BPh03wmH*	7.10071	3.56014	5.4503	33.3228	11.3547	3.80335	6.07422	3.7249	6.13199		n.d.	n.d.	n.d.	n.d.	n.d.		110	B	Bulk	w	Medium /Fine	H	24	48	120
110BPh04wmH*	3.1606	1.57069	4.15917	26.9491	7.71351	2.93144	6.83677	2.67252	5.62634		n.d.	n.d.	n.d.	n.d.	n.d.		110	B	Bulk	w	Medium /Fine	H	24	48	24
110BPh05wmH*	3.36602	1.56553	7.17629	30.8273	6.66257	3.25358	6.46479	3.44477	5.93341		n.d.	n.d.	n.d.	n.d.	n.d.		110	B	Bulk	w	Medium /Fine	H	24	48	24
110BPh06wmH*	2.64372	1.49695	6.28652	28.2567	7.15979	3.5683	5.68314	3.49445	6.21403		n.d.	n.d.	n.d.	n.d.	n.d.		110	B	Bulk	w	Medium /Fine	H	24	48	24
110BPh07wmH*	6.5933	5.30574	3.96322	37.8968	10.1285	4.52696	7.54134	3.64884	6.64372		n.d.	n.d.	n.d.	n.d.	n.d.		110	B	Bulk	w	Medium /Fine	H	24	48	840
110BPh08wmH*	5.275	3.73254	3.27672	30.4809	8.4466	3.74484	6.53652	5.89834	6.16439		n.d.	n.d.	n.d.	n.d.	n.d.		110	B	Bulk	w	Medium /Fine	H	24	48	840
110BPh09wmH*	5.35994	7.17079	7.47442	51.2715	15.5543	8.23391	6.23001	12.4168	9.48397		n.d.	n.d.	n.d.	0.661469	n.d.		110	B	Bulk	w	Medium /Fine	H	24	48	840
110BPh10wmH*	7.13202	5.07834	4.46425	42.6617	12.3137	5.57711	7.68035	8.99433	7.85818		n.d.	n.d.	n.d.	0.689874	n.d.		110	B	Bulk	w	Medium /Fine	H	24	48	960
110BPh11wmH*	1.76584	0.974648	5.23921	40.8134	20.8399	5.13761	7.73339	5.42517	7.9387		n.d.	n.d.	n.d.	0.726065	n.d.		110	B	Bulk	w	Medium /Fine	H	24	48	960
110BPh12wmH*	6.11274	4.79914	4.78909	38.8079	15.9453	4.36664	7.62476	3.77762	6.70321		n.d.	n.d.	n.d.	0.715425	n.d.		110	B	Bulk	w	Medium /Fine	H	24	48	960
110BPh13wmH*	8.91241	7.10271	5.00643	49.7019	19.1172	6.31845	9.16935	6.96684	9.41905		n.d.	n.d.	n.d.	0.737813	n.d.		110	B	Bulk	w	Medium /Fine	H	24	48	1200
110BPh14wmH*	7.60353	6.34556	4.64582	43.0874	15.2845	6.2898	8.78018	6.7954	8.01368		n.d.	n.d.	n.d.	0.729447	n.d.		110	B	Bulk	w	Medium /Fine	H	24	48	1200
110BPh15wmH*	5.39362	5.02039	3.61807	40.9785	12.1509	4.74856	7.1541	5.16968	7.30839		n.d.	n.d.	n.d.	0.731214	n.d.		110	B	Bulk	w	Medium /Fine	H	24	48	1200
110BPh16wmH*	5.72701	3.04333	4.38629	48.529	12.2567	5.16742	7.32345	5.89796	7.81083		n.d.	n.d.	n.d.	0.682567	n.d.		110	B	Bulk	w	Medium /Fine	H	24	48	720
110BPh17wmH*	8.3049	5.4816	4.43796	39.852	10.7868	4.47534	6.87358	5.77869	7.16724		n.d.	n.d.	n.d.	n.d.	n.d.		110	B	Bulk	w	Medium /Fine	H	24	48	720
110BPh18wmH*	4.02074	4.56277	6.3066	52.6588	12.071	5.34267	4.56328	8.55122	7.94923		n.d.	n.d.	n.d.	0.667024	n.d.		110	B	Bulk	w	Medium /Fine	H	24	48	720
110BPh19wmH*	4.69661	4.19457	7.46767	47.26	11.708	5.45764	4.71283	7.23495	8.76453		n.d.	n.d.	n.d.	n.d.	n.d.		110	B	Bulk	w	Medium /Fine	H	24	48	120
110BPh20wmH*	5.30651	3.82084	10.9682	52.4713	9.83604	4.6538	3.74266	11.641	6.78584		n.d.	n.d.	n.d.	n.d.	n.d.		110	B	Bulk	w	Medium /Fine	H	24	48	120
110BPh21wmH*	4.97537	2.7623	5.20214	37.6601	7.95664	3.51283	5.58227	11.5409	5.78403		n.d.	n.d.	n.d.	n.d.	n.d.		110	B	Bulk	w	Medium /Fine	H	24	48	120
110BPh28wmH*	5.25049	3.86973	4.83622	40.3202	9.34849	4.17954	6.25805	12.8368	6.43046		n.d.	n.d.	n.d.	n.d.	n.d.		110	B	Bulk	w	Medium /Fine	H	24	48	480
110BPh29wmH*	5.17298	2.82837	7.29525	57.9611	18.2865	7.88601	5.71281	14.6521	5.66284		n.d.	n.d.	n.d.	0.648774	n.d.		110	B	Bulk	w	Medium /Fine	H	24	48	480
110BPh30wmH*	5.61618	4.61246	10.0106	56.2685	13.4452	5.82314	8.082	16.1077	9.45109		n.d.	n.d.	n.d.	0.53816	n.d.		110	B	Bulk	w	Medium /Fine	H	24	48	480
110BPh01wmF	4.7056	0	3.29167	14.3103	3.04733	0.713617	1.50118	0.654541	1.38571		n.d.	n.d.	n.d.	n.d.	n.d.		110	B	Bulk	w	Medium /Fine	F		48	120
110BPh02wmF	4.57087	0	2.21677	16.3565	2.59199	0.630809	1.44394	0.677949	1.06612		n.d.	n.d.	n.d.	n.d.	n.d.		110	B	Bulk	w	Medium /Fine	F		48	120
110BPh03wmF	4.23356	0	2.23361	12.4702	2.56256	0.598738	1.14566	0.672546	0.829736		n.d.	n.d.	n.d.	n.d.	n.d.		110	B	Bulk	w	Medium /Fine	F		48	120
110BPh04wmF	1.4843	0.686771	1.78285	6.83722	1.37299	0.286543	1.04049	0.479235	0.703753		n.d.	n.d.	n.d.	n.d.	n.d.		110	B	Bulk	w	Medium /Fine	F		48	24
110BPh05wmF	1.90161	0	2.85834	11.0176	1.75849	0.302971	1.77241	0.614828	1.17282		n.d.	n.d.	n.d.	n.d.	n.d.		110	B	Bulk	w	Medium /Fine	F		48	24
110BPh06wmF	1.71171	0.286891	1.8035	8.52774	1.48132	0	1.45649	0	0.906589		n.d.	n.d.	n.d.	n.d.	n.d.		110	B	Bulk	w	Medium /Fine	F		48	24
110BPh07wmF	15.7837	0	7.10917	66.0061	16.6927	3.49422	3.44962	3.54073	2.73709		0.89901	n.d.	n.d.	0.793019	n.d.		110	B	Bulk	w	Medium /Fine	F		48	840
110BPh08wmF	13.9725	0.691403	14.4282	63.1201	15.893	3.79467	5.47938	3.86649	2.40142		0.723838	n.d.	0.212214	0.578629	n.d.		110	B	Bulk	w	Medium /Fine	F		48	840
110BPh09wmF	14.6965	0.374233	10.9951	71.8166	18.4079	5.14175	0	5.11372	0		0.896683	n.d.	n.d.	0.771454	n.d.		110	B	Bulk	w	Medium /Fine	F		48	840
110BPh10wmF	10.1661	0	4.27488	45.9058	11.0461	2.47177	0	3.35621	0		n.d.	n.d.	n.d.	n.d.	n.d.		110	B	Bulk	w	Medium /Fine	F		48	960
110BPh11wmF	19.2677	0	6.86105	74.3637	18.8206	4.64677	2.4695	4.16483	4.51236		0.915961	n.d.	n.d.	0.811976	n.d.		110	B	Bulk	w	Medium /Fine	F		48	960
110BPh12wmF	13.6318	0	5.95845	58.5571	15.2995	3.34212	0	3.13479	0		0.907701	n.d.	n.d.	0.795103	n.d.		110	B	Bulk	w	Medium /Fine	F		48	960
110BPh13wmF	18.1174	0	8.09449	93.7095	26.6128	6.30013	0	4.78505	0		0.924355	n.d.	n.d.	0.836497	n.d.		110	B	Bulk	w	Medium /Fine	F		48	1200
110BPh14wmF	18.0233	0	8.59116	81.229	23.6869	5.38556	4.72307	4.23422	5.11711		0.895676	n.d.	n.d.	0.804972	n.d.		110	B	Bulk	w	Medium /Fine	F		48	1200
110BPh15wmF	17.4387	0	8.04423	85.7621	23.6543	5.47046	4.81326	4.3532	5.66852		0.933306	n.d.	n.d.	0.829537	n.d.		110	B	Bulk	w	Medium /Fine	F		48	1200
110BPh16wmF	29.7683	0	7.84633	71.5273	18.8035	3.55579	4.47665	2.94581	3.18984		0.854647	n.d.	n.d.	0.773353	n.d.		110	B	Bulk	w	Medium /Fine	F		48	720
110BPh17wmF	14.3791	0.235737	5.88035	46.6189	13.8324	2.74604	2.69939	2.28889	2.34223		0.855153	n.d.	n.d.	0.757206	n.d.		110	B	Bulk	w	Medium /Fine	F		48	720
110BPh18wmF	11.4295	0	8.28516	57.3368	14.5911	2.73281	4.10468	2.98812	2.6284		n.d.	n.d.	n.d.	0.759683	n.d.		110	B	Bulk	w	Medium /Fine	F		48	720
110BPh19wmF	6.17936	0	5.28441	25.9101	9.91127	1.63433	3.72209	1.21708	2.46007		n.d.	n.d.	n.d.	n.d.	n.d.		110	B	Bulk	w	Medium /Fine	F		48	120
110BPh20wmF	4.68346	0.391116	3.80556	14.9546	8.9419	1.1105	3.33483	1.01962	1.92334		n.d.	n.d.	n.d.	n.d.	n.d.		110	B	Bulk	w	Medium /Fine	F		48	120
110BPh21wmF	5.41663	0	3.5753	18.6006	3.88569	1.00415	2.29306	0.881093	2.12169		n.d.	n.d.	n.d.	n.d.	n.d.		110	B	Bulk	w	Medium /Fine	F		48	120
110BPh28wmF	15.4855	0.778559	12.3525	53.0154	12.7701	3.26683	0	2.87476	0		0.688733	n.d.	0.331688	0.562118	n.d.		110	B	Bulk	w	Medium /Fine	F		48	480
110BPh29wmF	16.1331	1.17261	21.6749	61.8732	15.2517	3.93869	0	3.59899	0		0.608127	n.d.	0.255139	0.470217	n.d.		110	B	Bulk	w	Medium /Fine	F		48	480
110BPh30wmF	16.4988	4.08455	16.1884	47.1218	14.421	4.61899	0	4.30592	0		0.527589	n.d.	0.159027	0.433867	n.d.		110	B	Bulk	w	Medium /Fine	F		48	480
110BPh31wmF	0.242132	0.169077	0.499934	3.33942	0.932128	0.390502	1.03919	0.775828	0.878671		n.d.	n.d.	n.d.	n.d.	n.d.		110	B	Bulk	w	Medium /Fine	F		48	0
110BPh32wmF	0.171531	0	0.146387	2.42914	0.745046	0.219108	1.00526	0.640472	0.739416		n.d.	n.d.	n.d.	n.d.	n.d.		110	B	Bulk	w	Medium /Fine	F		48	0
110BPh33wmF	0.42333	0.253105	1.07012	3.12483	1.07574	0.469953	1.27877	0.813011	0.86073		n.d.	n.d.	n.d.	n.d.	n.d.		110	B	Bulk	w	Medium /Fine	F		48	0
110BPh34wmF	6.13926	0	1.73766	15.6557	3.23034	0.877808	1.27369	1.275	1.00905		n.d.	n.d.	n.d.	n.d.	n.d.		110	B	Bulk	w	Medium /Fine	F		48	240
110BPh35wmF	7.15615	0.375998	3.30294	17.8395	4.61172	1.17008	1.60722	2.51144	1.50574		n.d.	n.d.	n.d.	n.d.	n.d.		110	B	Bulk	w	Medium /Fine	F		48	240
110BPh36wmF	4.00783	0	1.09539	12.7219	2.34464	0.730026	1.46478	2.40268	1.11805		n.d.	n.d.	n.d.	n.d.	n.d.		110	B	Bulk	w	Medium /Fine	F		48	240
110BPh37wmF	10.1583	0.23587	3.9122	25.9347	6.3025	1.74598	1.69858	1.1242	1.66172		n.d.	n.d.	n.d.	n.d.	n.d.		110	B	Bulk	w	Medium /Fine	F		48	384
110BPh38wmF	9.60855	0.26047	4.02198	25.858	6.06964	1.64151	1.60733	1.10333	1.29594		n.d.	n.d.	n.d.	n.d.	n.d.		110	B	Bulk	w	Medium /Fine	F		48	384
110BPh39wmF	9.53647	0	3.42733	22.9425	5.72641	1.565	1.57865	3.62104	1.67742		n.d.	n.d.	n.d.	n.d.	n.d.		110	B	Bulk	w	Medium /Fine	F		48	384
110BPh31wmH*	4.39356	2.06424	3.795	13.5796	30.2228	4.58497	7.45915	2.88894	16.5581		n.d.	n.d.	n.d.	0.741528	n.d.		110	B	Bulk	w	Medium /Fine	H	24	48	0
110BPh32wmH*	7.28771	2.31563	3.29654	14.055	23.4312	5.51654	5.69662	1.84797	14.1356		n.d.	n.d.	n.d.	0.658196	n.d.		110	B	Bulk	w	Medium /Fine	H	24	48	0
110BPh33wmH*	3.33906	1.73455	2.37245	14.3336	15.7331	4.09009	6.92654	1.45268	16.8423		n.d.	n.d.	n.d.	0.686078	n.d.		110	B	Bulk	w	Medium /Fine	H	24	48	0
110BPh34wmH*	9.26936	5.31776	4.26169	39.6243	17.1747	7.25949	7.48782	3.8431	16.8801		n.d.	n.d.	n.d.	0.571	n.d.		110	B	Bulk	w	Medium /Fine	H	24	48	240
110BPh35wmH*	10.8975	5.72313	3.06188	35.8391	14.983	7.49132	7.14434	3.13293	17.2719		n.d.	n.d.	n.d.	0.533559	n.d.		110	B	Bulk	w	Medium /Fine	H	24	48	240
110BPh36wmH*	7.3834	6.12305	2.56294	33.5759	9.91889	6.7719	5.97848	3.43837	14.6067		n.d.	n.d.	n.d.	n.d.	n.d.		110	B	Bulk	w	Medium /Fine	H	24	48	240
110BPh37wmH*	19.5653	12.0804	10.4666	65.8215	15.1525	10.2271	10.0998	8.59389	18.9282		0.605449	0.250558	n.d.	0.503031	n.d.		110	B	Bulk	w	Medium /Fine	H	24	48	384
110BPh38wmH*	13.4854	7.17591	5.18331	40.7731	13.8061	8.79042	7.53846	3.85523	15.8603		0.703985	n.d.	n.d.	0.474424	n.d.		110	B	Bulk	w	Medium /Fine	H	24	48	384
110BPh39wmH*	18.7151	8.04936	4.47408	49.668	14.0219	8.98671	8.68266	4.35642	18.1432		0.739732	n.d.	n.d.	0.524285	n.d.		110	B	Bulk	w	Medium /Fine	H	24	48	384
080BPh16wmH*	14.8654	8.0801	10.4296	59.082	8.49969	8.10004	10.0238	5.04057	7.35694		0.370616	n.d.	n.d.	n.d.	n.d.		80	B	Bulk	w	Medium /Fine	H	24	48	960
080BPh17wmH*	12.369	5.98821	8.51305	51.0545	28.0796	7.26514	10.7887	3.68689	3.93351		0.403485	n.d.	n.d.	0.669449	n.d.		80	B	Bulk	w	Medium /Fine	H	24	48	960
080BPh18wmH*	17.4367	8.01949	9.89612	56.0301	24.0771	7.82583	11.6514	4.89292	4.58662		0.396501	n.d.	n.d.	0.555995	n.d.		80	B	Bulk	w	Medium /Fine	H	24	48	960
080BPh16wmF	6.16458	0	3.78828	38.6808	3.81191	0	7.65216	0	3.20836		n.d.	n.d.	n.d.	n.d.	n.d.		80	B	Bulk	w	Medium /Fine	F		48	960
080BPh17wmF	9.90098	0	6.69736	42.0439	4.76871	2.69681	8.65828	1.51774	4.96296		n.d.	n.d.	n.d.	n.d.	n.d.		80	B	Bulk	w	Medium /Fine	F		48	960
080BPh18wmF	7.92199	0.802756	8.61007	36.6035	5.14558	2.28742	6.41176	1.15098	3.84928		n.d.	n.d.	n.d.	n.d.	n.d.		80	B	Bulk	w	Medium /Fine	F		48	960
080BPh19wmF	9.95824	0	5.68815	52.3857	6.29411	2.47228	7.20169	1.63761	4.70101		n.d.	n.d.	n.d.	n.d.	n.d.		80	B	Bulk	w	Medium /Fine	F		48	1443
080BPh20wmF	12.0898	0	5.91251	50.0931	5.57858	3.3907	5.76723	1.52918	4.80622		0.45773	n.d.	n.d.	n.d.	n.d.		80	B	Bulk	w	Medium /Fine	F		48	1443
080BPh21wmF	11.1715	0	4.99668	56.3157	7.00847	2.24962	2.83743	1.61725	5.65544		n.d.	n.d.	n.d.	n.d.	n.d.		80	B	Bulk	w	Medium /Fine	F		48	1443
080BPh22wmF	6.62767	0	3.99536	36.2496	4.73223	2.25147	5.97664	1.26002	3.92086		n.d.	n.d.	n.d.	n.d.	n.d.		80	B	Bulk	w	Medium /Fine	F		48	2160
080BPh23wmF	12.0542	0	6.41728	47.8585	6.20693	2.74405	6.29807	1.57937	3.01773		0.535173	n.d.	n.d.	n.d.	n.d.		80	B	Bulk	w	Medium /Fine	F		48	2160
080BPh24wmF	13.7871	0	8.0786	54.6918	7.24826	2.7688	5.12881	1.85059	3.65001		0.518177	n.d.	n.d.	n.d.	n.d.		80	B	Bulk	w	Medium /Fine	F		48	2160
080BPh19wmH*	17.6033	10.8596	15.8557	90.2939	18.7868	9.49553	10.4533	7.24093	23.6156		0.366389	n.d.	0.187925	0.342248	n.d.		80	B	Bulk	w	Medium /Fine	H	24	48	1443
080BPh20wmH*	20.3596	14.3707	23.8026	100.378	21.5594	8.02104	5.97506	9.50329	28.7037		0.311332	0.0876322	0.167227	0.273699	n.d.		80	B	Bulk	w	Medium /Fine	H	24	48	1443
080BPh21wmH*	8.54815	5.35385	12.4077	65.01	17.8593	4.597	3.95991	4.66189	27.159		n.d.	n.d.	0.188354	0.209562	n.d.		80	B	Bulk	w	Medium /Fine	H	24	48	1443
080BPh22wmH*	8.15601	6.06466	15.641	83.4183	21.1282	10.228	11.8309	7.13125	39.4757		n.d.	n.d.	0.144262	0.219496	n.d.		80	B	Bulk	w	Medium /Fine	H	24	48	2160
080BPh23wmH*	7.33804	5.99995	14.4309	70.85	16.9611	8.22776	10.9196	5.42107	32.0409		n.d.	n.d.	0.19769	0.246474	n.d.		80	B	Bulk	w	Medium /Fine	H	24	48	2160
080BPh24wmH*	7.92426	5.15904	13.0455	65.6166	12.5244	8.09368	10.2557	4.47011	32.5234		n.d.	n.d.	0.278645	0.465903	n.d.		80	B	Bulk	w	Medium /Fine	H	24	48	2160
080BPh28wmF	14.8234	0	7.94767	53.2687	8.20746	4.79827	8.88123	2.62325	4.68895		0.596386	n.d.	n.d.	n.d.	n.d.		80	B	Bulk	w	Medium /Fine	F		48	5737.5
080BPh29wmF	40.5154	0	13.4283	81.7585	16.5343	6.4728	7.1563	2.6456	5.91403		0.582978	n.d.	0.910274	0.622344	n.d.		80	B	Bulk	w	Medium /Fine	F		48	5737.5
080BPh25wmF	71.7693	2.06663	38.2968	220.999	47.2666	22.2701	23.2763	14.319	35.4778		0.69113	n.d.	0.575822	0.594187	1.29462		80	B	Bulk	w	Medium /Fine	F		48	3601
080BPh26wmF	28.5051	0	15.271	96.0857	16.8712	9.58611	5.09676	5.76019	13.3239		0.687996	n.d.	0.765874	0.601704	n.d.		80	B	Bulk	w	Medium /Fine	F		48	3601
080BPh27wmF	19.3849	0	2.90939	94.1803	19.3786	8.43041	12.262	4.98578	6.5737		0	n.d.	n.d.	0.663563	n.d.		80	B	Bulk	w	Medium /Fine	F		48	3601
080BPh25wmH*	9.7577	7.05736	9.77783	54.9897	9.40045	7.23867	7.91622	4.89491	13.8902		n.d.	n.d.	n.d.	n.d.	n.d.		80	B	Bulk	w	Medium /Fine	H	24	48	3601
080BPh26wmH*	17.1916	10.4822	13.0675	59.565	12.5867	8.58693	8.48418	6.88599	14.2552		0.472332	n.d.	0.214729	0.364704	n.d.		80	B	Bulk	w	Medium /Fine	H	24	48	3601
080BPh27wmH*	15.6315	7.07605	9.95174	55.0033	10.8114	7.63482	8.37813	5.1845	13.7877		0.528085	n.d.	n.d.	n.d.	n.d.		80	B	Bulk	w	Medium /Fine	H	24	48	3601
080BPh28wmH*	17.004	7.63385	9.53939	54.1542	43.8777	9.70738	11.961	5.23319	20.3449		0.68064	n.d.	n.d.	0.777546	n.d.		80	B	Bulk	w	Medium /Fine	H	24	48	5737.5
080BPh29wmH*	16.2569	9.8906	13.9421	64.5321	36.1694	9.3782	13.0685	8.67644	18.4349		0.547243	n.d.	0.221176	0.701338	n.d.		80	B	Bulk	w	Medium /Fine	H	24	48	5737.5
080BPh30wmH*	15.4561	8.80202	12.5389	71.4097	34.1821	10.4038	12.0223	4.44581	12.5426		0.614977	n.d.	0.235341	0.500861	n.d.		80	B	Bulk	w	Medium /Fine	H	24	48	5737.5

## Sheet: Hydrolysis tests
	Concentration (pmol/mg)										D/L values
SampleName	Asx	Glx	Ser	Gly	Ala	Val	Phe	Leu	Ile		Asx	Glx	Ser	Ala	Val	Bleached (B)/Unbleached (U)	Bulk/rim	Size fraction	THAA (H) / FAA (F)	Hydrolysis time (h)	Bleaching time (h)	Heating time (h)
000UPh01pmH^	23421	3812.09	3900.88	6886.77	3713.94	4949.08	1110.11	2595.87	1926.16		0.160932	0.0836365	0.0191024	0.0672823	0	U	Bulk	Medium /Fine	H	48	0	0
000UPh02pmH^	22913.1	3545.55	3569.57	6445.84	3573.18	2393.21	1009.01	2339.51	1773.07		0.156246	0.0915623	0	0.0801725	0	U	Bulk	Medium /Fine	H	48	0	0
000BPh16pmH^	1928.31	464.029	607.656	844.285	432.728	345.646	137.566	320.422	265.221		0.225193	0.124808	0.107315	0.107814	0.0892385	B	Bulk	Medium /Fine	H	48	48	0
000BPh05pmH^	1403.6	333.064	325.202	559.9	312.538	223.184	94.7353	258.409	169.148		0.215519	0.112008	0.139493	0.110789	0.0412538	B	Bulk	Medium /Fine	H	48	48	0
000BPh10pmH^	1266.07	403.268	437.643	765.073	338.01	264.253	145.552	329.6	0		0.214391	0.0937236	0.0874771	0.109222	0.0670881	B	Bulk	Medium /Fine	H	48	48	0
000UPrh04pmH^	23318.9	2530.81	3199.08	4760.86	2311.07	1764.35	590.183	1465.76	1288.93		0.159139	0.0846026	0.0187709	0.066527	0.0258993	U	Rim	Medium /Fine	H	48	0	0
000UPrh05pmH^	22827.3	2468.13	3192.26	4478.58	2265.54	1729.74	587.21	1695.72	1258.21		0.151444	0.0784104	0.0178307	0.0613154	0.0193504	U	Rim	Medium /Fine	H	48	0	0
000UPrh06pmH^	22616.2	2420.49	3182.17	4440.51	2249.78	1706.07	577.669	1427.9	1236.01		0.147046	0.0747467	0.0183564	0.0626249	0.020328	U	Rim	Medium /Fine	H	48	0	0
140UPh01pmH^	26749	4287.8	3071.84	6782.62	4022.65	3015.45	1200.89	3144.87	2368.06		0.281799	0.137431	0.441973	0.128723	0.0290061	U	Bulk	Medium /Fine	H	48	0	1
140UPh02pmH^	16117.7	2492.82	1817.01	4058.5	2270.75	1714.75	684.185	1773.03	1355.59		0.275007	0.133133	0.424909	0.120843	0.0317991	U	Bulk	Medium /Fine	H	48	0	1
140UPh10pmH^	20971.9	3427.31	3183.1	6029.52	3222.55	2477.38	987.309	2496.25	1847.01		0.169604	0.0985893	0.058836	0.0831012	0.0304257	U	Bulk	Medium /Fine	H	48	0	2
140UPh12pmH^	32215	4781.46	2929.64	7389.9	4258.67	3365.03	1369.29	3404.89	2627.18		0.339425	0.167834	0.528231	0.167126	0.0372005	U	Bulk	Medium /Fine	H	48	0	2
140UPh17pmH^	29553.8	4198	1508.51	6454.94	3640.01	2784.97	1152.2	2861.25	2224.2		0.476013	0.271994	0.585977	0.304081	0.0568876	U	Bulk	Medium /Fine	H	48	0	6
140UPh18pmH^	20419.6	2807.18	1199.33	4944.14	2567.67	1914	768.557	1886.95	1483.19		0.461617	0.258679	0.577435	0.287809	0.0557065	U	Bulk	Medium /Fine	H	48	0	6
140UPh22pmH^	17167.9	2454.9	395.143	3805.16	2142.04	1618.86	667.905	1612.03	1257.42		0.635561	0.441485	0.429237	0.535522	0.131742	U	Bulk	Medium /Fine	H	48	0	24
140UPh23pmH^	15854.7	2249.56	353.409	3518.36	1960.43	1451.87	591.687	1447.39	1140.88		0.632359	0.445621	0.439915	0.533614	0.132811	U	Bulk	Medium /Fine	H	48	0	24
140UPh26pmH^	12552.6	2369.44	232.029	3639.59	2125.41	1548.65	658.93	1570.95	1191.05		0.72181	0.569474	0.386413	0.705601	0.225343	U	Bulk	Medium /Fine	H	48	0	48
140UPh27pmH^	13016.9	2138.65	230.703	2973.28	1774.33	1364.39	566.778	1324.43	1040.52		0.722919	0.562218	0.306716	0.700361	0.210166	U	Bulk	Medium /Fine	H	48	0	48
